# Supplementary material for: Bis[2-(benzyl­amino)­pyridine-κN 1]bis­(2-formyl­phenolato-κ2 O,O′)nickel(II)
Source: Acta Crystallogr Sect E Struct Rep Online. 2011 Jan 15;67(Pt 2):m207–8. doi: 10.1107/S1600536811001425 (PMC3051610; doi:10.1107/S1600536811001425)
Supplement: Supplementary file 2 [file e-67-0m207-Isup2.hkl]

# 
# h,k,l, Fc-squared, Fo-squared, sigma(Fo-squared) and status flag 
# 
data_I
_shelx_title '    ka-c13 in P-1' 
_shelx_refln_list_code          4 
_shelx_F_calc_maximum       90.86 
_exptl_crystal_F_000       350.00 
_reflns_d_resolution_high  0.6588 
 
loop_ 
 _symmetry_equiv_pos_as_xyz 
 'x, y, z' 
 '-x, -y, -z' 
 
_cell_length_a     8.1747 
_cell_length_b     9.3365 
_cell_length_c    10.9183 
_cell_angle_alpha  73.926 
_cell_angle_beta   84.766 
_cell_angle_gamma  77.247 
 
_shelx_F_squared_multiplier     1.000 
 
loop_ 
 _refln_index_h 
 _refln_index_k 
 _refln_index_l 
 _refln_F_squared_calc 
 _refln_F_squared_meas 
 _refln_F_squared_sigma 
 _refln_observed_status 
   2   0   0     1509.12     1645.89     19.08 o 
   3   0   0      649.78      663.01      8.81 o 
   4   0   0     1398.96     1447.22      6.65 o 
   5   0   0      680.04      683.23      8.79 o 
   6   0   0      176.59      162.82      3.66 o 
   7   0   0        1.93        1.69      1.30 o 
   8   0   0       21.91       24.29      3.48 o 
   9   0   0      398.25      404.30     16.53 o 
  10   0   0        9.62        7.42      7.13 o 
  11   0   0        3.23        1.56      7.88 o 
 -11   1   0        8.27        8.00      9.89 o 
 -10   1   0       10.44       -0.27      8.41 o 
  -9   1   0      110.95      116.37     10.60 o 
  -8   1   0      167.78      168.95      5.83 o 
  -7   1   0      357.48      354.83      7.54 o 
  -6   1   0        1.18        0.33      1.89 o 
  -5   1   0       27.02       24.19      3.08 o 
  -4   1   0      132.39      161.01      3.66 o 
  -3   1   0      137.11      161.64      6.86 o 
  -2   1   0     3614.87     3630.94     22.52 o 
   2   1   0     2945.89     2970.76     16.25 o 
   3   1   0       64.72       81.56      2.75 o 
   4   1   0      513.17      507.50      4.96 o 
   5   1   0      254.77      250.70      3.90 o 
   6   1   0        1.89        2.50      1.24 o 
   7   1   0      135.60      130.98      5.32 o 
   8   1   0      368.63      342.82      8.68 o 
   9   1   0      147.71      134.24      7.36 o 
  10   1   0        3.55        0.88      6.27 o 
  11   1   0       12.82        2.39      7.86 o 
  12   1   0        7.99       10.44     11.04 o 
 -11   2   0       52.55       66.29     10.91 o 
 -10   2   0       71.75       69.39     10.84 o 
  -9   2   0      199.64      196.56     13.49 o 
  -8   2   0      192.71      178.48      6.58 o 
  -7   2   0      422.02      376.86      7.17 o 
  -6   2   0       24.49       22.44      2.04 o 
  -5   2   0      112.98      102.77      5.23 o 
  -4   2   0      143.88      122.56      4.24 o 
  -3   2   0       68.27       58.29      1.26 o 
  -2   2   0       47.02       61.27      6.20 o 
  -1   2   0     2333.38     2439.32     18.60 o 
   1   2   0      136.90      129.75      3.22 o 
   2   2   0     1286.00     1266.28      4.97 o 
   3   2   0      239.57      245.01      3.44 o 
   4   2   0      635.81      649.67      6.39 o 
   5   2   0      384.87      375.46      6.98 o 
   6   2   0      597.10      559.60      8.04 o 
   7   2   0      942.37      882.23      8.99 o 
   8   2   0      443.61      413.37     24.62 o 
   9   2   0      125.94      113.18     10.77 o 
  10   2   0      138.55      135.23      6.85 o 
  11   2   0      136.38      155.25     12.60 o 
  12   2   0       27.45       35.86     11.35 o 
 -10   3   0        0.74       -0.75     10.01 o 
  -9   3   0      180.96      186.17     13.82 o 
  -8   3   0      159.84      163.51      7.07 o 
  -7   3   0       78.58       98.50      6.68 o 
  -6   3   0       26.83       18.66      5.75 o 
  -5   3   0      114.55      104.83      5.65 o 
  -4   3   0      186.04      174.38      2.14 o 
  -3   3   0      244.85      256.68      4.39 o 
  -2   3   0       64.54       57.15      1.60 o 
  -1   3   0     2968.16     3118.66     14.09 o 
   0   3   0     6064.63     6132.97     13.84 o 
   1   3   0        9.54       15.21      0.96 o 
   2   3   0        6.67        4.96      1.09 o 
   3   3   0        5.91        1.50      0.78 o 
   4   3   0      771.15      744.75     10.52 o 
   5   3   0      389.16      390.18      6.65 o 
   6   3   0        2.29        3.63      2.58 o 
   7   3   0      117.79      117.37      5.46 o 
   8   3   0      183.92      177.36      6.96 o 
   9   3   0      442.89      423.14     10.79 o 
  10   3   0        0.59        1.52      4.42 o 
  11   3   0        0.51       -0.05      8.75 o 
 -10   4   0      116.99      140.85     14.54 o 
  -9   4   0      149.30      162.00     13.32 o 
  -8   4   0      100.23      116.08      7.80 o 
  -7   4   0      114.03      127.01      9.77 o 
  -6   4   0        4.43        4.83      6.12 o 
  -5   4   0      442.13      466.81     15.47 o 
  -4   4   0      506.39      457.25      9.65 o 
  -3   4   0      259.53      248.57      3.85 o 
  -2   4   0      152.88      151.90      2.62 o 
  -1   4   0     2171.80     2285.98     11.37 o 
   0   4   0     1937.04     2038.86     12.94 o 
   1   4   0     1926.84     1941.18     20.18 o 
   2   4   0     1207.86     1239.63     17.72 o 
   3   4   0       15.99       25.65      1.54 o 
   4   4   0     1199.67     1232.83     10.60 o 
   5   4   0      310.77      306.59      6.69 o 
   6   4   0       36.72       34.19      3.48 o 
   7   4   0      345.11      334.03      8.80 o 
   8   4   0      141.72      129.00     14.71 o 
   9   4   0       12.27       14.06      3.90 o 
  10   4   0      395.99      383.63     14.92 o 
  11   4   0      103.61       97.59      9.94 o 
  -9   5   0        8.98        6.85      8.60 o 
  -8   5   0      172.09      161.37      9.33 o 
  -7   5   0       13.63       13.06      4.61 o 
  -6   5   0       76.86       76.44      8.98 o 
  -5   5   0        6.78        6.12      6.15 o 
  -4   5   0      138.41      124.28      6.40 o 
  -3   5   0        1.02        2.82      1.22 o 
  -2   5   0       29.61       26.90      1.54 o 
  -1   5   0      900.85      935.96      8.87 o 
   0   5   0      259.30      254.26      3.58 o 
   1   5   0       20.43       13.10      0.75 o 
   2   5   0      180.06      177.36      8.87 o 
   3   5   0     1096.87     1152.89      7.18 o 
   4   5   0     1755.37     1829.51     11.67 o 
   5   5   0      188.98      175.86      3.15 o 
   6   5   0       64.96       56.98      2.85 o 
   7   5   0       93.34       82.99      5.00 o 
   8   5   0      438.20      435.11     10.24 o 
   9   5   0      233.82      215.35      8.14 o 
  10   5   0        1.75       -2.09      7.00 o 
  11   5   0        0.96        1.65      8.10 o 
  -8   6   0      164.40      163.01      9.04 o 
  -7   6   0        4.07        6.41      4.49 o 
  -6   6   0        3.96        5.50      4.59 o 
  -5   6   0      230.76      243.34     12.82 o 
  -4   6   0      277.39      279.59     12.21 o 
  -3   6   0      258.12      266.88      5.59 o 
  -2   6   0       11.68        9.39      1.44 o 
  -1   6   0      323.47      323.76      3.91 o 
   0   6   0      229.14      228.43      5.02 o 
   1   6   0      742.02      753.91     11.74 o 
   2   6   0      578.87      565.68      5.12 o 
   3   6   0      562.17      550.93     10.65 o 
   4   6   0      609.92      611.48     10.13 o 
   5   6   0       81.68       81.80      2.87 o 
   6   6   0      190.55      178.01      3.95 o 
   7   6   0      431.82      410.59     21.24 o 
   8   6   0      211.77      217.08      7.44 o 
   9   6   0      112.69      121.63     11.29 o 
  10   6   0      129.96      111.20     11.37 o 
  11   6   0       63.39       57.92     10.35 o 
  -8   7   0      118.39      129.75      8.88 o 
  -7   7   0        0.53        3.48      5.43 o 
  -6   7   0       19.41       21.51      5.31 o 
  -5   7   0      190.92      190.86     10.80 o 
  -4   7   0       93.64       97.98      9.37 o 
  -3   7   0       74.67       85.84      8.13 o 
  -2   7   0       26.46       22.27      2.32 o 
  -1   7   0      101.01      118.11      4.83 o 
   0   7   0      177.28      180.50      4.30 o 
   1   7   0      263.20      262.77      5.01 o 
   2   7   0       17.47       16.30      3.22 o 
   3   7   0       10.55        7.40      0.94 o 
   4   7   0      204.19      213.66      3.19 o 
   5   7   0       86.72       85.82      2.43 o 
   6   7   0       15.32       16.14      2.89 o 
   7   7   0       17.97       22.87      7.50 o 
   8   7   0       11.84       24.24      8.03 o 
   9   7   0      101.25      111.76     11.19 o 
  10   7   0      239.83      234.82     15.37 o 
  11   7   0       98.78       95.93     11.71 o 
  -8   8   0      186.39      206.40     14.67 o 
  -7   8   0       66.43       54.18      6.58 o 
  -6   8   0        0.63        1.28      5.22 o 
  -5   8   0      316.27      323.86     11.43 o 
  -4   8   0       78.55       82.10      6.61 o 
  -3   8   0       32.20       33.50      6.88 o 
  -2   8   0       46.36       40.80      3.91 o 
  -1   8   0      203.88      202.35      6.58 o 
   0   8   0      168.80      169.71      3.94 o 
   1   8   0      409.63      374.47      5.46 o 
   2   8   0      219.59      219.34      5.19 o 
   3   8   0      754.44      712.17     19.54 o 
   4   8   0      525.02      487.68     12.04 o 
   5   8   0       41.86       41.22      4.25 o 
   6   8   0       98.22      102.56      8.13 o 
   7   8   0      141.96      130.84     11.19 o 
   8   8   0      101.19      100.07     11.22 o 
   9   8   0      228.02      259.86     15.75 o 
  10   8   0       26.39       31.06      8.45 o 
  -7   9   0        2.08        5.83     10.30 o 
  -6   9   0      162.63      175.59     16.89 o 
  -5   9   0        2.91        2.72      5.35 o 
  -4   9   0        7.41        5.00      4.56 o 
  -3   9   0       27.69       31.69      8.29 o 
  -2   9   0       30.95       26.96      3.32 o 
  -1   9   0      148.31      149.07      4.73 o 
   0   9   0      164.10      154.90      4.56 o 
   1   9   0       44.91       43.96      2.85 o 
   2   9   0      142.36      137.65      6.98 o 
   3   9   0      404.74      372.86     10.29 o 
   4   9   0       54.29       60.76      8.52 o 
   5   9   0       15.47       17.84      4.10 o 
   6   9   0       53.48       55.33      4.99 o 
   7   9   0       63.57       69.65     10.68 o 
   8   9   0       12.82       22.32      8.75 o 
   9   9   0        3.81        3.48      9.83 o 
  -5  10   0      220.11      220.91     11.21 o 
  -4  10   0      131.72      133.42     11.47 o 
  -3  10   0        3.80        4.50      4.92 o 
  -2  10   0        0.70        1.73      4.54 o 
  -1  10   0        2.40        2.70      2.81 o 
   0  10   0       40.57       42.57      3.24 o 
   1  10   0      162.99      152.43      5.48 o 
   2  10   0       27.82       29.22      5.16 o 
   3  10   0       48.34       50.80      6.51 o 
   4  10   0      119.16      108.53      7.52 o 
   5  10   0      165.31      168.91      8.20 o 
   6  10   0      133.84      152.29     10.36 o 
   7  10   0       25.34       32.80     10.24 o 
   8  10   0       21.24       14.29      8.79 o 
   9  10   0      277.26      317.22     19.20 o 
  -4  11   0       53.43       43.59      6.81 o 
  -3  11   0        3.08        1.28      6.22 o 
  -2  11   0       48.28       49.71     10.51 o 
  -1  11   0        7.89        9.89      8.47 o 
   0  11   0       72.27       72.68      6.23 o 
   1  11   0       28.60       43.47      5.60 o 
   2  11   0        4.17        4.84      4.80 o 
   3  11   0       27.64       19.11      5.01 o 
   4  11   0       34.07       36.85      5.65 o 
   5  11   0       10.13        8.02      4.78 o 
   6  11   0       26.98       28.28      8.40 o 
   7  11   0       15.72       28.22     10.52 o 
  -1  12   0      335.07      375.39     20.08 o 
   0  12   0       53.86       50.97     10.47 o 
   1  12   0        1.12        3.85      6.28 o 
   2  12   0      253.87      280.68     10.96 o 
   3  12   0      181.37      190.19     11.35 o 
   4  12   0       19.07       16.27      6.49 o 
   5  12   0       67.78       71.67      7.35 o 
   6  12   0        6.86        8.78     10.41 o 
   2  13   0        0.67        2.64      7.73 o 
   3  13   0       16.62       16.76      7.42 o 
   4  13   0      110.35      130.93     10.80 o 
  -4 -13   1        1.39       -4.94     12.23 o 
  -3 -13   1       82.73       98.68      8.28 o 
  -2 -13   1       23.95       19.70     10.78 o 
  -5 -12   1       20.69       25.30      6.63 o 
  -4 -12   1      228.20      216.70     13.30 o 
  -3 -12   1       54.67       40.98      6.39 o 
  -2 -12   1       26.46       29.45      6.26 o 
  -1 -12   1      103.49      114.15      8.44 o 
   0 -12   1       46.36       41.37     10.52 o 
   1 -12   1      239.02      241.66     17.66 o 
  -7 -11   1       45.09       44.95     10.24 o 
  -6 -11   1       77.30       77.83     11.89 o 
  -5 -11   1        1.90        1.37      5.69 o 
  -4 -11   1       22.00       19.66      6.71 o 
  -3 -11   1      108.06      114.08     11.07 o 
  -2 -11   1       25.34       31.52      6.61 o 
  -1 -11   1       88.25       97.26      7.65 o 
   0 -11   1      114.41      130.47      8.06 o 
   1 -11   1       23.91       23.76      5.63 o 
   2 -11   1        0.52       -1.09      5.80 o 
   3 -11   1      128.02      132.50      9.44 o 
   4 -11   1       23.70       16.95     10.84 o 
  -8 -10   1       82.21       87.91     12.98 o 
  -7 -10   1      136.20      135.05     12.78 o 
  -6 -10   1      144.56      149.11     13.04 o 
  -5 -10   1      161.45      172.60      8.46 o 
  -4 -10   1      252.73      256.93     12.87 o 
  -3 -10   1       32.59       24.98      5.06 o 
  -2 -10   1        4.15        2.40      4.50 o 
  -1 -10   1       49.64       50.92      3.92 o 
   0 -10   1       97.59      107.55      6.11 o 
   1 -10   1      116.90      108.86      7.86 o 
   2 -10   1        0.65        1.36      4.31 o 
   3 -10   1       63.67       53.21      6.75 o 
   4 -10   1       35.75       54.55     11.83 o 
   5 -10   1       35.10       35.61      6.81 o 
  -9  -9   1        9.64        7.94      9.18 o 
  -8  -9   1      162.71      154.76     13.08 o 
  -7  -9   1      123.82      136.68     12.93 o 
  -6  -9   1        1.52        1.93      4.06 o 
  -5  -9   1      110.74       98.21      6.29 o 
  -4  -9   1      319.57      307.85     14.12 o 
  -3  -9   1       10.17        4.06      4.04 o 
  -2  -9   1       87.70       90.56      5.02 o 
  -1  -9   1      416.47      420.66     11.45 o 
   0  -9   1      111.22      108.26      4.39 o 
   1  -9   1      193.59      190.10      5.76 o 
   2  -9   1       30.38       38.09      8.30 o 
   3  -9   1       16.37       17.83      6.68 o 
   4  -9   1       73.17       61.08      8.67 o 
   5  -9   1      110.36      125.37      8.62 o 
   6  -9   1      118.57      100.69      8.91 o 
 -10  -8   1       29.48       41.38     11.19 o 
  -9  -8   1       58.39       64.22     10.34 o 
  -8  -8   1      136.75      130.36     12.38 o 
  -7  -8   1      184.52      162.64     12.35 o 
  -6  -8   1      176.69      166.23      6.54 o 
  -5  -8   1       39.00       44.73      2.79 o 
  -4  -8   1      372.67      385.64      6.06 o 
  -3  -8   1      802.04      760.17     11.06 o 
  -2  -8   1      414.42      423.44      7.25 o 
  -1  -8   1       31.88       34.68      2.12 o 
   0  -8   1      591.58      571.22     11.78 o 
   1  -8   1      716.51      684.70     18.06 o 
   2  -8   1      278.83      257.30      7.76 o 
   3  -8   1      450.44      438.03     16.20 o 
   4  -8   1       12.62       11.81      7.46 o 
   5  -8   1       26.19       22.44      7.79 o 
   6  -8   1        0.47        4.00      5.23 o 
   7  -8   1       66.71       64.14      7.44 o 
   8  -8   1       13.11       11.10     11.59 o 
 -11  -7   1        5.03        9.49     11.50 o 
 -10  -7   1       40.70       29.86      8.29 o 
  -9  -7   1      147.91      137.87     12.33 o 
  -8  -7   1      143.10      145.19     11.92 o 
  -7  -7   1        7.80        9.31      6.27 o 
  -6  -7   1        7.55        9.11      2.29 o 
  -5  -7   1      348.92      329.18      6.10 o 
  -4  -7   1      267.79      271.45      5.93 o 
  -3  -7   1      416.74      396.57     10.87 o 
  -2  -7   1        0.87        0.30      1.86 o 
  -1  -7   1      303.38      292.67      4.58 o 
   0  -7   1      953.53      996.61     10.55 o 
   1  -7   1      566.47      624.91     13.39 o 
   2  -7   1       13.88       15.93      2.25 o 
   3  -7   1        9.93       10.26      5.66 o 
   4  -7   1      210.58      220.45     12.56 o 
   5  -7   1      250.63      255.95     14.21 o 
   6  -7   1       38.82       24.48      8.78 o 
   7  -7   1       59.47       62.34      6.58 o 
   8  -7   1      105.13      119.80      8.96 o 
 -11  -6   1       22.09       13.52     10.25 o 
 -10  -6   1      124.08      116.31     11.21 o 
  -9  -6   1      232.57      214.69     13.64 o 
  -8  -6   1      233.12      220.25     12.72 o 
  -7  -6   1       93.83       88.49      8.87 o 
  -6  -6   1       95.14       97.40      5.57 o 
  -5  -6   1      261.56      276.71      4.38 o 
  -4  -6   1      220.34      228.36      4.61 o 
  -3  -6   1       11.35        8.20      1.68 o 
  -2  -6   1      139.82      136.29      4.10 o 
  -1  -6   1       47.17       52.76      1.95 o 
   0  -6   1     2121.43     2233.07     16.92 o 
   1  -6   1      763.44      793.43     10.98 o 
   2  -6   1      101.11       97.25      2.83 o 
   3  -6   1      311.69      317.54     15.19 o 
   4  -6   1      386.95      381.80     15.00 o 
   5  -6   1       80.17       82.92      8.89 o 
   6  -6   1       17.06       21.32      6.93 o 
   7  -6   1      222.17      251.62     14.58 o 
   8  -6   1      184.01      204.69     23.00 o 
 -11  -5   1       24.60       19.43      9.09 o 
 -10  -5   1        6.29       13.32      4.82 o 
  -9  -5   1       27.20       28.30      6.21 o 
  -8  -5   1      197.75      194.85      7.53 o 
  -7  -5   1      229.63      228.10     13.48 o 
  -6  -5   1      281.02      243.00     12.02 o 
  -5  -5   1      578.49      552.04      6.42 o 
  -4  -5   1      138.72      137.97      3.48 o 
  -3  -5   1        3.59        6.85      1.15 o 
  -2  -5   1      658.28      658.68     14.50 o 
  -1  -5   1      578.79      580.80      5.70 o 
   0  -5   1     2350.67     2435.65     13.31 o 
   1  -5   1      412.65      432.68      5.10 o 
   2  -5   1      307.79      314.81      5.10 o 
   3  -5   1       92.04       99.13      3.82 o 
   4  -5   1       60.80       53.61      3.00 o 
   5  -5   1        4.35        2.13      5.66 o 
   6  -5   1       95.75      115.85     10.31 o 
   7  -5   1       89.05      101.62     11.02 o 
   8  -5   1        0.77        3.45      5.00 o 
   9  -5   1       85.23       77.71     11.79 o 
 -11  -4   1       19.85       20.41      6.02 o 
 -10  -4   1       30.58       25.32      5.14 o 
  -9  -4   1      431.42      432.88     11.13 o 
  -8  -4   1      174.36      175.81      7.22 o 
  -7  -4   1      298.38      280.38      8.00 o 
  -6  -4   1      111.93      114.25      5.17 o 
  -5  -4   1       32.70       29.90      1.51 o 
  -4  -4   1      467.18      472.79      5.16 o 
  -3  -4   1      421.28      454.82      6.85 o 
  -2  -4   1        4.54        4.38      1.03 o 
  -1  -4   1      474.21      468.97      4.03 o 
   0  -4   1     8169.89     8369.24     39.22 o 
   1  -4   1      549.53      577.94     13.57 o 
   2  -4   1      145.25      137.80      2.87 o 
   3  -4   1      257.63      252.72      5.19 o 
   4  -4   1      827.51      829.80     23.19 o 
   5  -4   1      116.45      112.38      2.39 o 
   6  -4   1       33.13       22.90      5.86 o 
   7  -4   1      245.36      250.34     13.90 o 
   8  -4   1      199.05      206.37      8.47 o 
   9  -4   1       42.34       46.32      9.41 o 
  10  -4   1       15.53        2.30      8.82 o 
 -11  -3   1       31.01       25.41      8.32 o 
 -10  -3   1       23.48       24.28      8.01 o 
  -9  -3   1      100.28      111.69      6.35 o 
  -8  -3   1       28.41       30.04      4.87 o 
  -7  -3   1       52.14       49.02      4.61 o 
  -6  -3   1        2.43        3.70      2.74 o 
  -5  -3   1     1067.16     1115.39     10.81 o 
  -4  -3   1       51.15       72.99      1.77 o 
  -3  -3   1     1727.36     1978.60     13.22 o 
  -2  -3   1      122.56      106.41      2.46 o 
  -1  -3   1     1801.26     1829.87     17.52 o 
   0  -3   1     8255.96     8185.56     23.59 o 
   1  -3   1     1035.52     1078.25     15.29 o 
   2  -3   1      852.28      887.84      6.77 o 
   3  -3   1      154.17      144.42      3.76 o 
   4  -3   1      623.57      610.42     26.22 o 
   5  -3   1      651.09      642.36     31.88 o 
   6  -3   1      281.70      274.41      4.25 o 
   7  -3   1       19.22       18.72      7.37 o 
   8  -3   1       33.67       31.57      8.73 o 
   9  -3   1      257.72      241.10     15.79 o 
  10  -3   1        1.52       -2.82     10.41 o 
 -12  -2   1      105.38      115.49     12.56 o 
 -11  -2   1        1.49        0.79      8.93 o 
 -10  -2   1       25.10       23.87      4.46 o 
  -9  -2   1      319.24      325.56     20.29 o 
  -8  -2   1      256.66      251.90      8.11 o 
  -7  -2   1     1044.59     1021.72     13.87 o 
  -6  -2   1      235.30      236.22      6.54 o 
  -5  -2   1        8.24       10.91      2.31 o 
  -4  -2   1       79.14       68.87      2.32 o 
  -3  -2   1      577.24      617.36      6.83 o 
  -2  -2   1        4.52        3.87      1.45 o 
  -1  -2   1     3073.34     2991.81     75.04 o 
   0  -2   1     7331.20     7338.63     60.06 o 
   1  -2   1      645.53      733.94     26.25 o 
   2  -2   1      508.57      496.08      6.01 o 
   3  -2   1      774.21      753.79     33.17 o 
   4  -2   1     1223.75     1297.44     20.09 o 
   5  -2   1      128.84      133.41      4.02 o 
   6  -2   1       38.50       36.85      2.83 o 
   7  -2   1      189.22      180.80      5.24 o 
   8  -2   1      240.02      237.50     13.79 o 
   9  -2   1       84.27       81.85     10.80 o 
  10  -2   1       38.86       44.03     10.14 o 
  11  -2   1      114.83      134.00     14.23 o 
 -12  -1   1        4.42        7.40     10.87 o 
 -11  -1   1        0.46        2.93      9.57 o 
 -10  -1   1       84.01       80.92      9.34 o 
  -9  -1   1      236.35      263.71      8.30 o 
  -8  -1   1      135.57      136.93      5.97 o 
  -7  -1   1      216.76      221.26      4.20 o 
  -6  -1   1       35.78       34.15      3.27 o 
  -5  -1   1      409.87      393.97      6.24 o 
  -4  -1   1       95.73       91.27      2.72 o 
  -3  -1   1       11.11       13.84      2.06 o 
  -2  -1   1       93.47      116.56      5.26 o 
   2  -1   1      805.31      810.71     10.58 o 
   3  -1   1       26.55       18.29      3.47 o 
   4  -1   1      375.68      327.93      9.72 o 
   5  -1   1      154.45      139.29      6.61 o 
   6  -1   1       55.07       59.69      4.24 o 
   7  -1   1       88.94       79.94      4.18 o 
   8  -1   1      423.48      380.45     11.25 o 
   9  -1   1      192.68      186.69     13.11 o 
  10  -1   1       24.18       22.11      7.56 o 
  11  -1   1       76.23      104.53     11.68 o 
 -11   0   1        0.65        1.61      9.40 o 
 -10   0   1       12.32        1.96      8.38 o 
  -9   0   1       54.86       58.95      8.14 o 
  -8   0   1      300.03      310.25     16.72 o 
  -7   0   1       77.91       83.48      4.28 o 
  -6   0   1       27.30       25.48      0.96 o 
  -5   0   1      865.24      892.46      7.60 o 
  -4   0   1       52.06       55.47      1.86 o 
  -3   0   1        6.56        7.14      0.76 o 
  -2   0   1     2065.01     2071.38      9.80 o 
   2   0   1     1333.21     1349.87     12.50 o 
   3   0   1      745.31      726.53      6.80 o 
   4   0   1     4103.87     4419.39     20.04 o 
   5   0   1      298.87      303.70      9.54 o 
   6   0   1       46.47       39.60      3.09 o 
   7   0   1      158.94      153.78      5.55 o 
   8   0   1       23.20       32.17      2.33 o 
   9   0   1       16.72       21.65      3.78 o 
  10   0   1      152.45      146.32     12.20 o 
  11   0   1       50.78       55.98      9.51 o 
 -11   1   1       83.53       80.18     11.12 o 
 -10   1   1      130.14      142.08     12.21 o 
  -9   1   1      345.34      383.88     16.76 o 
  -8   1   1       42.07       47.39      4.32 o 
  -7   1   1        1.39        5.20      1.64 o 
  -6   1   1       23.59       20.51      1.83 o 
  -5   1   1      212.66      180.98      3.36 o 
  -4   1   1     1211.55     1215.62     10.28 o 
  -3   1   1      155.58      162.35      3.87 o 
  -2   1   1     4150.25     4277.98     24.81 o 
   2   1   1      868.38      905.82      5.98 o 
   3   1   1      638.38      657.93      5.12 o 
   4   1   1     2009.18     2163.05     10.24 o 
   5   1   1      776.21      801.13      9.82 o 
   6   1   1        5.47       11.37      2.69 o 
   7   1   1       36.99       41.38      5.28 o 
   8   1   1      346.34      324.32      8.63 o 
   9   1   1      268.04      247.78      8.07 o 
  10   1   1       16.32        7.75      7.08 o 
  11   1   1       12.53        9.96      8.47 o 
  12   1   1       32.95       30.23     11.53 o 
 -11   2   1      191.47      191.70     15.26 o 
 -10   2   1      155.42      192.74     14.70 o 
  -9   2   1       16.83       18.94      7.94 o 
  -8   2   1      444.70      443.26     12.94 o 
  -7   2   1      183.93      147.46      5.62 o 
  -6   2   1      152.84      136.04      7.59 o 
  -5   2   1      807.04      805.85     10.46 o 
  -4   2   1      305.35      358.54     11.11 o 
  -3   2   1       16.48       23.42      4.19 o 
  -2   2   1      803.59      851.26     12.32 o 
  -1   2   1      408.92      409.08      3.80 o 
   2   2   1      608.61      610.93      6.81 o 
   3   2   1     2768.84     2790.10     16.37 o 
   4   2   1     2729.41     2922.06     15.31 o 
   5   2   1        1.02        2.86      0.64 o 
   6   2   1      218.50      224.70      4.53 o 
   7   2   1     1092.30     1042.71     13.74 o 
   8   2   1      342.18      341.50      8.91 o 
   9   2   1       55.38       52.53      4.99 o 
  10   2   1      165.63      167.77      7.63 o 
  11   2   1      148.62      149.10     12.43 o 
  12   2   1      127.20      121.31     12.86 o 
 -10   3   1       82.25       68.43     11.13 o 
  -9   3   1      163.98      152.65     12.61 o 
  -8   3   1      148.93      165.48      8.67 o 
  -7   3   1       35.64       23.10      3.66 o 
  -6   3   1       23.38       28.08      3.75 o 
  -5   3   1      550.02      528.98     20.73 o 
  -4   3   1      372.69      397.83      7.82 o 
  -3   3   1      234.90      259.65      8.92 o 
  -2   3   1       68.85       84.77      2.34 o 
  -1   3   1       36.35       34.18      1.02 o 
   0   3   1       63.07       79.43      1.46 o 
   1   3   1     1398.14     1475.60     57.85 o 
   2   3   1      132.61      116.26      1.96 o 
   3   3   1      807.07      809.08      4.84 o 
   4   3   1     1301.94     1376.39     10.23 o 
   5   3   1       44.34       44.70      1.92 o 
   6   3   1       31.38       35.31      2.40 o 
   7   3   1      100.54       93.37      3.62 o 
   8   3   1       54.84       56.67      4.69 o 
   9   3   1      132.15      125.27      6.54 o 
  10   3   1      165.97      162.80      7.65 o 
  11   3   1       66.59       66.57      9.00 o 
 -10   4   1       32.36       28.08     10.95 o 
  -9   4   1       79.27       94.54     11.74 o 
  -8   4   1      256.47      280.47      9.11 o 
  -7   4   1        9.35       10.01      3.68 o 
  -6   4   1      132.35      119.74      6.02 o 
  -5   4   1     1205.65     1187.23     15.34 o 
  -4   4   1     1333.86     1343.87     29.37 o 
  -3   4   1      156.51      141.74      4.40 o 
  -2   4   1      333.73      360.18      4.86 o 
  -1   4   1     1414.73     1516.56     15.21 o 
   0   4   1     2129.20     2200.66      8.30 o 
   1   4   1      518.12      485.22      5.09 o 
   2   4   1      284.99      287.39      5.23 o 
   3   4   1      733.09      739.39      8.81 o 
   4   4   1      184.97      158.44      2.46 o 
   5   4   1      246.31      225.40      5.17 o 
   6   4   1       72.40       74.25      3.50 o 
   7   4   1       31.48       33.08      4.78 o 
   8   4   1       29.55       38.46      4.29 o 
   9   4   1      201.85      215.70      7.93 o 
  10   4   1       20.16       17.83      5.10 o 
  11   4   1      100.11       99.48     10.18 o 
  -9   5   1       13.67       10.01      9.39 o 
  -8   5   1        6.25        9.33      4.93 o 
  -7   5   1        1.06       -0.54      4.14 o 
  -6   5   1      374.07      380.26     10.35 o 
  -5   5   1       85.76       84.57      5.47 o 
  -4   5   1       33.77       31.22      3.98 o 
  -3   5   1       25.10       24.42      2.53 o 
  -2   5   1       30.99       30.81      1.40 o 
  -1   5   1       32.52       48.89      1.47 o 
   0   5   1        6.51       14.73      1.21 o 
   1   5   1      891.64      885.04     15.02 o 
   2   5   1       67.40       61.93      2.10 o 
   3   5   1     1159.24     1158.77     27.69 o 
   4   5   1     1460.65     1534.24     22.25 o 
   5   5   1       13.72       13.64      1.25 o 
   6   5   1      111.81      119.15      4.04 o 
   7   5   1      438.12      431.30     20.42 o 
   8   5   1        1.34        1.93      3.39 o 
   9   5   1       47.36       54.39      4.92 o 
  10   5   1      235.49      212.39     13.52 o 
  11   5   1      119.36      117.30     10.87 o 
  -9   6   1       66.22       79.60     12.24 o 
  -8   6   1      122.19      116.72      7.70 o 
  -7   6   1       19.14       13.03      5.21 o 
  -6   6   1      314.92      328.67     10.36 o 
  -5   6   1      494.78      474.47     20.77 o 
  -4   6   1      259.64      258.73      5.74 o 
  -3   6   1       19.53       18.10      4.68 o 
  -2   6   1       66.72       73.09      2.25 o 
  -1   6   1      571.99      576.03      6.60 o 
   0   6   1      283.48      279.25      3.54 o 
   1   6   1       19.29       17.85      1.00 o 
   2   6   1      557.08      531.72      6.14 o 
   3   6   1     1435.51     1436.01     25.82 o 
   4   6   1      231.18      219.99      4.36 o 
   5   6   1      249.36      245.83      5.52 o 
   6   6   1      144.09      123.85      3.45 o 
   7   6   1       21.85       19.52      3.00 o 
   8   6   1      208.15      231.29      7.39 o 
   9   6   1      271.78      261.80     14.39 o 
  10   6   1        0.96       -0.18      7.60 o 
  11   6   1       71.01       82.98     10.44 o 
  12   6   1      119.44      126.29     13.16 o 
  -8   7   1       48.17       56.43      6.56 o 
  -7   7   1       57.79       62.61      6.52 o 
  -6   7   1      395.75      410.99     12.16 o 
  -5   7   1      127.22      138.45      7.56 o 
  -4   7   1      373.28      375.56     10.58 o 
  -3   7   1       76.69       61.96      4.94 o 
  -2   7   1       14.51       12.18      1.79 o 
  -1   7   1        7.47        7.67      1.52 o 
   0   7   1      216.23      207.87      3.57 o 
   1   7   1      142.14      137.65      2.49 o 
   2   7   1        0.91        2.07      1.13 o 
   3   7   1       13.56       14.77      0.94 o 
   4   7   1       55.87       50.00      4.74 o 
   5   7   1      117.84      114.05      2.42 o 
   6   7   1       38.90       43.36      3.74 o 
   7   7   1        5.80        0.78      6.73 o 
   8   7   1        4.19       -1.53      6.95 o 
   9   7   1       75.88       79.26      9.73 o 
  10   7   1      185.39      200.09     14.65 o 
  11   7   1      394.45      444.59     20.28 o 
  -7   8   1       20.64       19.77      6.41 o 
  -6   8   1      264.19      267.11     10.88 o 
  -5   8   1      235.74      219.54      9.45 o 
  -4   8   1      273.94      285.61      9.86 o 
  -3   8   1        2.62        1.16      4.11 o 
  -2   8   1       29.14       28.33      2.85 o 
  -1   8   1      251.14      251.64      7.32 o 
   0   8   1       72.09       74.96      2.57 o 
   1   8   1       79.38       77.33      2.14 o 
   2   8   1      399.60      390.41      7.73 o 
   3   8   1      240.37      233.28      5.32 o 
   4   8   1       90.16       96.81      5.61 o 
   5   8   1       87.73       85.89      7.11 o 
   6   8   1       71.01       72.13      4.82 o 
   7   8   1        0.91       -4.14      7.32 o 
   8   8   1        1.37        2.95      6.82 o 
   9   8   1      176.18      181.39     13.94 o 
  10   8   1      169.51      187.97     15.00 o 
  -7   9   1        1.96        0.05      9.63 o 
  -6   9   1      227.44      217.76     14.60 o 
  -5   9   1       53.05       45.91      6.63 o 
  -4   9   1        2.60        3.09      4.41 o 
  -3   9   1        7.29        7.74      4.65 o 
  -2   9   1       40.99       41.36      3.40 o 
  -1   9   1      182.61      155.98      4.65 o 
   0   9   1      298.39      285.43      5.85 o 
   1   9   1       68.08       61.70      4.24 o 
   2   9   1       53.74       56.42      3.09 o 
   3   9   1      400.00      399.80     10.55 o 
   4   9   1      531.67      522.14     11.91 o 
   5   9   1       71.34       75.91      5.56 o 
   6   9   1        1.53       -0.62      3.91 o 
   7   9   1        4.35        3.13      7.48 o 
   8   9   1       90.59       70.93     11.08 o 
   9   9   1       14.95        1.82      8.49 o 
  10   9   1        3.42        1.24     11.19 o 
  -6  10   1       74.22       67.92      7.65 o 
  -5  10   1       61.78       73.56      7.50 o 
  -4  10   1      219.21      227.79     13.25 o 
  -3  10   1        0.63        1.64      4.78 o 
  -2  10   1       77.05       84.47      8.91 o 
  -1  10   1      125.64      126.68      4.53 o 
   0  10   1       17.74       16.23      2.62 o 
   1  10   1       29.59       32.91      2.84 o 
   2  10   1      445.25      409.44     11.29 o 
   3  10   1       63.66       59.93      5.92 o 
   4  10   1       34.40       34.73      4.99 o 
   5  10   1       76.14       70.58      6.25 o 
   6  10   1       29.71       32.82      4.64 o 
   7  10   1        0.99        0.88      7.35 o 
   8  10   1       34.60       31.64     10.70 o 
   9  10   1      100.20       98.95     13.53 o 
  -5  11   1       71.46       52.68     11.22 o 
  -4  11   1       45.58       53.72      7.58 o 
  -3  11   1        5.37        9.33      5.81 o 
  -2  11   1        0.99        0.52      4.45 o 
  -1  11   1        6.07        7.82      5.26 o 
   0  11   1       57.32       56.48      4.51 o 
   1  11   1      133.39      121.50      7.40 o 
   2  11   1        3.33        7.37      4.86 o 
   3  11   1        1.33        2.01      4.61 o 
   4  11   1       61.99       58.18      6.29 o 
   5  11   1       28.95       25.35      5.71 o 
   6  11   1       60.15       64.87      6.56 o 
   7  11   1        4.72        8.71      8.95 o 
   8  11   1       18.79       22.21     11.43 o 
  -2  12   1      217.38      226.11     16.57 o 
  -1  12   1      156.62      150.37     14.77 o 
   0  12   1       44.54       48.66      9.36 o 
   1  12   1       69.88       79.05      9.71 o 
   2  12   1       81.04       77.84      7.56 o 
   3  12   1      197.39      205.77     10.14 o 
   4  12   1      154.24      147.73      8.57 o 
   5  12   1        1.31        6.89      5.81 o 
   6  12   1        1.17        1.50      8.27 o 
   1  13   1       94.41       87.76     11.99 o 
   2  13   1      106.25      101.67      8.30 o 
   3  13   1       14.17       17.56      6.87 o 
   4  13   1        6.86        4.83      6.94 o 
   5  13   1       15.61       16.58      7.31 o 
  -2 -13   2        7.97       11.62     11.56 o 
  -5 -12   2        1.16        6.45      9.44 o 
  -4 -12   2       23.46       19.60      6.49 o 
  -3 -12   2       24.07       31.24      6.48 o 
  -2 -12   2       13.93       20.21      6.66 o 
  -1 -12   2       31.44       30.51      6.98 o 
   0 -12   2      162.26      138.18     13.50 o 
  -6 -11   2       41.68       61.11     10.98 o 
  -5 -11   2      106.70      117.20      8.07 o 
  -4 -11   2      127.05      136.02      8.21 o 
  -3 -11   2        0.95       -2.78      5.37 o 
  -2 -11   2      154.08      155.76      8.88 o 
  -1 -11   2       45.38       60.05      6.80 o 
   0 -11   2      139.16      133.93     11.31 o 
   1 -11   2      352.47      339.59     15.45 o 
   2 -11   2      148.16      157.61     12.14 o 
   3 -11   2      112.99      138.23     12.14 o 
   4 -11   2       57.07       42.47     10.30 o 
  -8 -10   2        5.12        8.46     10.35 o 
  -7 -10   2       27.65       23.49     10.31 o 
  -6 -10   2      250.92      296.58     17.38 o 
  -5 -10   2      185.46      177.20      8.50 o 
  -4 -10   2       63.99       61.91      6.23 o 
  -3 -10   2       22.99       21.15      4.94 o 
  -2 -10   2       12.46        8.00      7.17 o 
  -1 -10   2       27.23       29.26      6.56 o 
   0 -10   2      540.00      545.72     12.54 o 
   1 -10   2       66.58       61.30      5.48 o 
   2 -10   2        0.52        3.61      7.02 o 
   3 -10   2       22.20       19.43      7.82 o 
   4 -10   2       44.94       49.44      8.94 o 
   5 -10   2       26.63       17.16     10.83 o 
  -9  -9   2       63.77       73.24     12.30 o 
  -8  -9   2      138.25      142.63     14.73 o 
  -7  -9   2       77.06       89.03     12.24 o 
  -6  -9   2       48.77       47.61      9.50 o 
  -5  -9   2      138.18      143.09      7.36 o 
  -4  -9   2       46.37       51.62      5.66 o 
  -3  -9   2        8.19        8.40      5.53 o 
  -2  -9   2       53.64       44.41      8.34 o 
  -1  -9   2      156.63      150.49      6.67 o 
   0  -9   2      589.88      547.93      8.74 o 
   1  -9   2       11.72       17.74      3.08 o 
   2  -9   2       74.61       81.09      5.76 o 
   3  -9   2      216.00      228.10     13.17 o 
   4  -9   2       51.49       57.13      9.11 o 
   5  -9   2       34.58       42.14     10.16 o 
   6  -9   2       32.23       40.72      7.58 o 
 -10  -8   2        2.25        1.05      9.85 o 
  -9  -8   2       12.99       20.41      9.50 o 
  -8  -8   2       54.32       49.90     10.23 o 
  -7  -8   2       37.83       37.55      9.45 o 
  -6  -8   2       40.46       38.86      5.45 o 
  -5  -8   2      263.37      248.38      5.98 o 
  -4  -8   2       44.21       47.70      4.11 o 
  -3  -8   2       35.87       39.50      3.47 o 
  -2  -8   2      287.96      284.44      8.82 o 
  -1  -8   2       74.26       72.50      6.05 o 
   0  -8   2      936.18      908.98     11.04 o 
   1  -8   2      490.23      455.35     10.51 o 
   2  -8   2       77.52       75.67      5.31 o 
   3  -8   2       26.52       32.56      6.87 o 
   4  -8   2      273.88      247.41     13.98 o 
   5  -8   2        0.62       -3.92      7.72 o 
   6  -8   2       25.74       31.83      9.37 o 
   7  -8   2      154.92      171.49     10.03 o 
 -11  -7   2        1.36        5.16     10.52 o 
 -10  -7   2       16.67       14.71      8.10 o 
  -9  -7   2      152.68      164.69     13.53 o 
  -8  -7   2       27.31       31.01      7.77 o 
  -7  -7   2      121.61      126.68      6.67 o 
  -6  -7   2      163.30      162.32      4.85 o 
  -5  -7   2       66.90       73.10      3.55 o 
  -4  -7   2        4.14        3.95      1.09 o 
  -3  -7   2        0.84        1.04      2.16 o 
  -2  -7   2       11.64       13.35      2.75 o 
  -1  -7   2      649.40      642.64      8.02 o 
   0  -7   2     1049.30     1037.83     10.08 o 
   1  -7   2       51.15       48.71      3.26 o 
   2  -7   2      442.01      441.42     11.89 o 
   3  -7   2      389.10      369.42     14.43 o 
   4  -7   2       27.58       28.16      7.59 o 
   5  -7   2      177.08      189.30     12.88 o 
   6  -7   2      276.25      263.77     15.65 o 
   7  -7   2       16.83        7.92      9.43 o 
   8  -7   2       14.45       37.49     10.38 o 
 -11  -6   2        1.73        7.40     11.00 o 
 -10  -6   2      132.28      138.18     12.14 o 
  -9  -6   2      265.88      273.33     14.92 o 
  -8  -6   2       63.13       56.33      9.01 o 
  -7  -6   2       16.58       14.88      6.58 o 
  -6  -6   2        0.82        3.58      2.27 o 
  -5  -6   2      307.41      311.30      4.97 o 
  -4  -6   2       43.92       42.31      2.14 o 
  -3  -6   2       70.18       66.54      2.96 o 
  -2  -6   2       77.56       85.35      4.01 o 
  -1  -6   2      159.53      174.11      4.73 o 
   0  -6   2     1193.46     1297.78     19.67 o 
   1  -6   2       13.53       10.63      1.46 o 
   2  -6   2        3.28        4.53      2.31 o 
   3  -6   2      101.57       94.90      8.35 o 
   4  -6   2     1225.56     1272.56     26.00 o 
   5  -6   2      200.30      226.24     13.27 o 
   6  -6   2        5.03        8.52      6.66 o 
   7  -6   2      100.50      112.64     11.92 o 
   8  -6   2      125.91      134.53     13.94 o 
 -11  -5   2        0.61       -5.75     10.01 o 
 -10  -5   2        2.36        4.01      5.38 o 
  -9  -5   2       71.32       76.96      6.03 o 
  -8  -5   2       98.85      103.09      6.11 o 
  -7  -5   2      307.89      311.18     17.92 o 
  -6  -5   2      228.92      189.87      3.82 o 
  -5  -5   2      384.88      361.22      6.98 o 
  -4  -5   2       19.78       15.97      2.10 o 
  -3  -5   2      139.35      131.15      2.23 o 
  -2  -5   2      357.93      321.29      7.60 o 
  -1  -5   2     1169.03     1219.17      9.69 o 
   0  -5   2      354.86      393.90      5.83 o 
   1  -5   2       23.53       32.27      1.99 o 
   2  -5   2      534.91      518.61      6.27 o 
   3  -5   2      243.26      235.77      6.21 o 
   4  -5   2      444.59      441.13     19.34 o 
   5  -5   2       74.73       74.74      7.88 o 
   6  -5   2       67.63       78.91      9.32 o 
   7  -5   2       64.11       70.43      9.97 o 
   8  -5   2       56.59       43.81     10.07 o 
   9  -5   2       34.33       29.94      9.86 o 
 -11  -4   2        9.47        8.80      8.77 o 
 -10  -4   2       73.68       85.34      6.66 o 
  -9  -4   2       84.85      103.70      6.42 o 
  -8  -4   2      131.26      137.95      6.61 o 
  -7  -4   2      215.68      217.15      7.55 o 
  -6  -4   2       77.05       87.33      6.53 o 
  -5  -4   2      433.93      438.87      6.56 o 
  -4  -4   2      143.99      134.17      4.78 o 
  -3  -4   2      346.23      368.25      6.41 o 
  -2  -4   2       89.61      107.72      2.11 o 
  -1  -4   2     1127.55     1181.91      9.87 o 
   0  -4   2       45.05       37.05      1.84 o 
   1  -4   2      294.52      377.69      5.12 o 
   2  -4   2      580.86      592.07      6.95 o 
   3  -4   2      616.68      599.01      8.89 o 
   4  -4   2      278.73      263.22     13.16 o 
   5  -4   2        9.66       13.68      5.21 o 
   6  -4   2       27.85       34.59      6.59 o 
   7  -4   2       13.98       14.33      7.03 o 
   8  -4   2       95.10       96.79     11.50 o 
   9  -4   2        8.06       14.14      9.61 o 
 -11  -3   2       39.86       20.98      9.72 o 
 -10  -3   2      175.77      183.75     11.57 o 
  -9  -3   2      188.52      199.44      8.16 o 
  -8  -3   2       34.67       40.95      5.45 o 
  -7  -3   2        1.26       -0.60      3.54 o 
  -6  -3   2       32.15       29.96      3.75 o 
  -5  -3   2      568.57      540.05      9.37 o 
  -4  -3   2      516.93      506.08      6.62 o 
  -3  -3   2       48.64       63.69      3.18 o 
  -2  -3   2      349.52      418.46      4.38 o 
  -1  -3   2     1216.32     1246.00     13.11 o 
   0  -3   2      428.13      449.87      6.63 o 
   1  -3   2      865.59      892.06      6.61 o 
   2  -3   2      335.06      343.61      6.14 o 
   3  -3   2      538.12      511.24     18.01 o 
   4  -3   2     3315.13     3136.88    109.50 o 
   5  -3   2      550.06      515.58     20.48 o 
   6  -3   2       47.13       47.61      6.89 o 
   7  -3   2      136.61      123.11     10.12 o 
   8  -3   2      124.54      125.37     12.15 o 
   9  -3   2       60.53       61.36     10.73 o 
  10  -3   2       74.23       82.28     10.69 o 
 -12  -2   2       13.24        2.64     11.68 o 
 -11  -2   2       73.72       82.78     10.20 o 
 -10  -2   2       77.18       85.76      9.82 o 
  -9  -2   2       97.51      107.80      6.44 o 
  -8  -2   2      288.42      262.21      8.23 o 
  -7  -2   2        0.83        2.90      3.04 o 
  -6  -2   2      175.89      166.31      5.88 o 
  -5  -2   2     1345.31     1404.53     38.22 o 
  -4  -2   2        1.25        1.42      1.25 o 
  -3  -2   2       89.23       90.37      3.80 o 
  -2  -2   2       59.95       59.99      2.07 o 
  -1  -2   2      366.28      378.54      5.72 o 
   0  -2   2      438.50      504.08     18.22 o 
   1  -2   2       40.30       62.60      2.75 o 
   2  -2   2      447.65      469.43     14.07 o 
   3  -2   2     1418.08     1381.01     26.59 o 
   4  -2   2     1267.97     1302.00     26.52 o 
   5  -2   2       85.80       80.96      6.96 o 
   6  -2   2       88.88       88.50      4.48 o 
   7  -2   2       30.89       34.05      3.39 o 
   8  -2   2       31.81       35.21      7.32 o 
   9  -2   2       50.46       47.83      9.73 o 
  10  -2   2       73.17       64.38     10.97 o 
 -11  -1   2       11.64       23.70      9.66 o 
 -10  -1   2      297.27      318.03     16.61 o 
  -9  -1   2       83.99       92.40      6.06 o 
  -8  -1   2      140.12      140.85      6.34 o 
  -7  -1   2      198.22      208.45     15.19 o 
  -6  -1   2      710.16      703.39     13.36 o 
  -5  -1   2     1350.85     1285.23     11.73 o 
  -4  -1   2      477.11      456.84      5.80 o 
  -3  -1   2      266.80      301.37      5.49 o 
  -2  -1   2       25.91       27.44      2.18 o 
  -1  -1   2      288.74      293.34      4.84 o 
   0  -1   2     3215.23     3250.77     19.94 o 
   1  -1   2        6.98        4.43      1.93 o 
   2  -1   2      482.68      486.81      9.69 o 
   3  -1   2     1251.15     1261.86     12.17 o 
   4  -1   2      611.81      594.00     13.17 o 
   5  -1   2       10.67       18.43      4.38 o 
   6  -1   2       40.50       40.24      3.42 o 
   7  -1   2      385.99      376.57     14.79 o 
   8  -1   2      343.82      324.66     15.96 o 
   9  -1   2       47.52       49.58      8.65 o 
  10  -1   2       36.71       46.41      8.84 o 
  11  -1   2      184.67      208.85     15.34 o 
 -11   0   2        4.66        0.00     10.64 o 
 -10   0   2       73.31       64.10      9.43 o 
  -9   0   2       40.33       39.02      7.53 o 
  -8   0   2      213.68      206.30      9.04 o 
  -7   0   2       22.12       16.91      1.25 o 
  -6   0   2      110.82      105.16      3.37 o 
  -5   0   2     1309.04     1282.75     12.27 o 
  -4   0   2     1384.55     1456.05     11.16 o 
  -3   0   2       46.74       49.37      1.41 o 
  -2   0   2     1340.90     1402.01     11.90 o 
   2   0   2        1.20        3.53      2.45 o 
   3   0   2     1654.99     1789.29     13.36 o 
   4   0   2     1305.72     1358.46     20.48 o 
   5   0   2      174.72      167.52      4.95 o 
   6   0   2       68.71       63.12      3.77 o 
   7   0   2        6.20        7.37      2.90 o 
   8   0   2        3.52        0.57      3.22 o 
   9   0   2       69.97       73.14      5.12 o 
  10   0   2      100.31      100.39     10.34 o 
  11   0   2       26.22       31.81      8.72 o 
 -11   1   2        3.83       -0.73      9.69 o 
 -10   1   2       47.42       46.45      8.73 o 
  -9   1   2      111.33      148.57     11.53 o 
  -8   1   2       22.47       41.37      7.81 o 
  -7   1   2      202.15      168.85      6.14 o 
  -6   1   2     1256.49     1271.57     12.49 o 
  -5   1   2     1433.03     1344.09     14.47 o 
  -4   1   2       23.76       23.37      1.26 o 
  -3   1   2     1262.29     1347.61     12.81 o 
  -2   1   2      903.31      888.99      4.86 o 
  -1   1   2      553.67      603.72      7.70 o 
   2   1   2      365.04      397.78      7.18 o 
   3   1   2     2752.63     2882.41     29.72 o 
   4   1   2      985.08     1062.58     14.79 o 
   5   1   2       38.20       39.81      3.96 o 
   6   1   2      214.31      221.76      6.24 o 
   7   1   2       84.71       81.32      4.65 o 
   8   1   2        0.77        0.59      3.20 o 
   9   1   2       59.79       58.67      5.11 o 
  10   1   2       27.30       27.63      7.81 o 
  11   1   2       80.59       61.99      9.72 o 
  12   1   2       44.01       51.08     12.01 o 
 -10   2   2      167.89      196.93     14.33 o 
  -9   2   2       24.58       29.55      8.69 o 
  -8   2   2      136.51      105.63      9.71 o 
  -7   2   2      142.90      132.87      2.91 o 
  -6   2   2      510.99      466.36      5.05 o 
  -5   2   2      856.58      868.53     10.83 o 
  -4   2   2     1478.31     1506.46     13.23 o 
  -3   2   2     1020.17     1183.56     12.89 o 
  -2   2   2     1892.46     2095.87     29.85 o 
  -1   2   2     3070.12     3050.62     11.78 o 
   0   2   2       16.25       15.57      1.78 o 
   1   2   2     1263.29     1269.10     10.83 o 
   2   2   2      124.69      118.11      3.76 o 
   3   2   2      792.26      852.23     11.10 o 
   4   2   2      457.20      454.88      4.71 o 
   5   2   2      616.04      617.86     10.65 o 
   6   2   2      108.50      106.78      4.65 o 
   7   2   2       19.21       22.47      1.81 o 
   8   2   2       74.38       88.46      5.25 o 
   9   2   2      144.89      131.98      6.68 o 
  10   2   2       47.10       48.67      5.22 o 
  11   2   2      135.53      141.44     11.85 o 
  12   2   2       79.71       78.27     11.01 o 
 -10   3   2       58.93       83.04     12.68 o 
  -9   3   2       70.50       81.70     10.50 o 
  -8   3   2       11.42       20.66      6.64 o 
  -7   3   2       17.15       17.50      3.73 o 
  -6   3   2     1895.79     1916.55     18.60 o 
  -5   3   2      416.63      414.92      8.57 o 
  -4   3   2       24.58       19.16      3.02 o 
  -3   3   2      450.90      457.28      7.72 o 
  -2   3   2      444.71      456.18     19.12 o 
  -1   3   2        8.52        5.59      0.78 o 
   0   3   2        3.13        2.33      0.74 o 
   1   3   2       15.40       16.72      0.62 o 
   2   3   2      150.09      147.93      2.76 o 
   3   3   2     2698.35     2848.88      8.98 o 
   4   3   2      692.14      712.06      9.82 o 
   5   3   2       23.23       19.02      1.25 o 
   6   3   2       78.43       76.83      2.48 o 
   7   3   2      190.31      190.94     11.70 o 
   8   3   2      231.08      250.19      7.80 o 
   9   3   2      179.78      167.95      7.19 o 
  10   3   2       19.74       21.68      4.57 o 
  11   3   2      169.95      155.26     11.71 o 
 -10   4   2        0.57       -7.15     10.65 o 
  -9   4   2       50.93       63.08     11.42 o 
  -8   4   2       66.42       70.58      5.45 o 
  -7   4   2       25.20       30.94      5.48 o 
  -6   4   2      532.32      545.47     11.18 o 
  -5   4   2      808.99      797.60     12.63 o 
  -4   4   2     1516.31     1581.02     16.33 o 
  -3   4   2       66.07       51.91      3.69 o 
  -2   4   2       36.01       28.03      1.27 o 
  -1   4   2      666.91      689.44      4.74 o 
   0   4   2     1423.92     1468.13     13.17 o 
   1   4   2      568.30      580.36      7.57 o 
   2   4   2      243.04      234.76      5.67 o 
   3   4   2       78.46       71.64      2.03 o 
   4   4   2        2.92        9.68      0.98 o 
   5   4   2      249.76      239.72      8.08 o 
   6   4   2      301.48      299.19      7.54 o 
   7   4   2       97.79       79.34      4.55 o 
   8   4   2      285.83      257.93     17.85 o 
   9   4   2       44.47       41.71      4.88 o 
  10   4   2      121.83      118.85      6.96 o 
  11   4   2       71.91       79.29      9.45 o 
  -9   5   2       49.31       50.67     10.14 o 
  -8   5   2       13.41       21.97      4.56 o 
  -7   5   2      153.74      163.78      7.69 o 
  -6   5   2      423.30      417.26     10.73 o 
  -5   5   2      173.41      181.40      7.65 o 
  -4   5   2      542.73      533.92     11.67 o 
  -3   5   2        2.72        4.98      3.02 o 
  -2   5   2      171.56      170.77      2.99 o 
  -1   5   2     1055.90     1070.07     11.48 o 
   0   5   2      142.53      130.23      1.95 o 
   1   5   2       14.50       11.63      1.21 o 
   2   5   2      482.92      528.54      6.89 o 
   3   5   2      437.46      487.17      6.62 o 
   4   5   2     1458.81     1415.70     10.23 o 
   5   5   2      824.15      813.34     13.21 o 
   6   5   2       77.46       75.22      3.61 o 
   7   5   2        7.53        4.23      2.71 o 
   8   5   2      590.06      584.05     11.11 o 
   9   5   2       92.68       77.37      5.20 o 
  10   5   2       10.85       14.93      7.23 o 
  11   5   2      154.92      152.94     12.03 o 
  -9   6   2       13.43       13.44     11.10 o 
  -8   6   2        1.24       -0.94      5.53 o 
  -7   6   2       68.08       71.48      6.04 o 
  -6   6   2      443.26      437.69     11.71 o 
  -5   6   2      175.57      171.24      7.54 o 
  -4   6   2        1.76        2.03      3.79 o 
  -3   6   2        8.41        6.97      3.48 o 
  -2   6   2      338.24      352.93      8.05 o 
  -1   6   2      144.57      133.06      3.32 o 
   0   6   2       53.10       49.08      1.54 o 
   1   6   2       62.12       62.50      2.03 o 
   2   6   2      434.17      433.50      8.36 o 
   3   6   2     1134.11     1125.05     13.30 o 
   4   6   2      395.87      353.71     19.58 o 
   5   6   2       25.59       28.44      2.04 o 
   6   6   2      496.32      469.91      7.86 o 
   7   6   2      115.58      113.20      4.50 o 
   8   6   2        4.61        4.45      3.09 o 
   9   6   2       78.08       62.21      9.51 o 
  10   6   2       32.62       30.26      8.10 o 
  11   6   2        4.19       -0.17      8.45 o 
  12   6   2       10.13        8.75     10.66 o 
  -8   7   2       84.44       75.26     11.21 o 
  -7   7   2      165.74      185.94      9.29 o 
  -6   7   2      126.85      144.06      8.40 o 
  -5   7   2      193.75      184.16      8.12 o 
  -4   7   2      513.32      515.40     11.89 o 
  -3   7   2      105.95      101.91      7.96 o 
  -2   7   2      313.46      323.65      5.77 o 
  -1   7   2      343.15      343.79      5.02 o 
   0   7   2       88.48       85.18      2.39 o 
   1   7   2      132.54      141.18      3.21 o 
   2   7   2      104.20      106.75      4.48 o 
   3   7   2       80.65       84.82      5.35 o 
   4   7   2      586.80      606.04     10.87 o 
   5   7   2      310.74      291.00      4.50 o 
   6   7   2        6.95        4.62      5.35 o 
   7   7   2        8.32        8.80      6.93 o 
   8   7   2      264.60      244.15     13.68 o 
   9   7   2       68.49       60.53     10.07 o 
  10   7   2       94.88      102.02     11.91 o 
  11   7   2       51.95       47.17     10.86 o 
  -7   8   2       41.66       34.60      6.24 o 
  -6   8   2       67.60       59.44      6.88 o 
  -5   8   2      259.74      264.41     10.04 o 
  -4   8   2      247.84      250.83      9.41 o 
  -3   8   2       98.02      109.85     10.65 o 
  -2   8   2      196.28      208.69      5.26 o 
  -1   8   2       34.89       40.75      3.86 o 
   0   8   2       37.53       39.45      1.95 o 
   1   8   2      323.55      337.47      5.96 o 
   2   8   2      210.04      220.34      3.60 o 
   3   8   2       10.57        9.64      3.50 o 
   4   8   2       13.00       11.52      3.58 o 
   5   8   2       42.53       36.29      4.50 o 
   6   8   2       89.68       90.04      5.49 o 
   7   8   2        7.71       17.42      7.91 o 
   8   8   2       46.15       47.40      8.53 o 
   9   8   2        4.70        7.54      8.21 o 
  10   8   2       54.31       50.49      9.79 o 
  11   8   2        2.20       -6.89     11.63 o 
  -7   9   2       38.21       36.96      7.05 o 
  -6   9   2       42.39       42.20      6.98 o 
  -5   9   2       66.73       63.99      6.58 o 
  -4   9   2        3.55        2.54      4.69 o 
  -3   9   2       19.53       20.67      4.81 o 
  -2   9   2      384.66      379.34      9.46 o 
  -1   9   2      370.05      353.86      6.50 o 
   0   9   2      213.39      193.73      4.87 o 
   1   9   2      186.77      177.39      5.53 o 
   2   9   2       84.11       80.30      2.53 o 
   3   9   2      685.40      685.77     12.66 o 
   4   9   2      704.16      695.63     13.76 o 
   5   9   2       93.40      104.73      6.46 o 
   6   9   2      128.36      134.01      6.81 o 
   7   9   2       38.39       31.74      7.88 o 
   8   9   2       69.22       56.83      9.25 o 
   9   9   2       56.38       59.74     10.77 o 
  10   9   2       22.25       19.44     10.63 o 
  -6  10   2       44.98       44.19      7.34 o 
  -5  10   2       78.67       71.94      7.45 o 
  -4  10   2       45.56       42.57      6.12 o 
  -3  10   2      159.64      148.67      7.92 o 
  -2  10   2       64.02       62.67      5.07 o 
  -1  10   2       11.26       13.58      2.75 o 
   0  10   2       92.13       91.38      4.96 o 
   1  10   2      208.18      201.44      6.53 o 
   2  10   2       54.48       55.95      5.58 o 
   3  10   2      112.23      115.80      6.92 o 
   4  10   2       73.28       83.27      6.35 o 
   5  10   2      100.61      104.15      6.80 o 
   6  10   2       26.82       19.52      4.80 o 
   7  10   2       20.93       19.27      9.15 o 
   8  10   2      229.22      255.51     15.94 o 
   9  10   2        1.76       -4.66      9.90 o 
  -5  11   2       55.98       49.22     10.31 o 
  -4  11   2       67.09       67.95      7.28 o 
  -3  11   2       37.90       34.91      5.13 o 
  -2  11   2       68.10       55.61      4.92 o 
  -1  11   2       25.22       20.35      5.06 o 
   0  11   2       21.28       25.96      3.96 o 
   1  11   2      131.71      117.32      5.68 o 
   2  11   2        6.62        3.51      4.65 o 
   3  11   2       18.12       14.62      5.12 o 
   4  11   2       14.88       11.53      4.59 o 
   5  11   2      203.21      200.40      9.43 o 
   6  11   2      383.88      405.16     11.98 o 
   7  11   2      111.74      119.55     11.97 o 
   8  11   2       15.40       10.10     10.47 o 
  -3  12   2      120.31       97.25     11.43 o 
  -2  12   2       50.51       43.45      7.14 o 
  -1  12   2       25.07       29.35      5.75 o 
   0  12   2      112.88       94.22     12.26 o 
   1  12   2       87.85       84.17      7.08 o 
   2  12   2        6.03        9.83      5.51 o 
   3  12   2       72.66       72.91      7.16 o 
   4  12   2       38.48       44.95      6.66 o 
   5  12   2      160.46      164.88      9.30 o 
   6  12   2       28.22       20.97      9.67 o 
   7  12   2        6.10        3.58     11.38 o 
   1  13   2       14.37       22.48     11.21 o 
   2  13   2        0.49       -1.41      6.34 o 
   3  13   2      126.14      131.93      9.17 o 
   4  13   2       60.44       54.04      6.86 o 
   5  13   2      212.95      197.22     10.24 o 
  -4 -12   3        1.90       -5.82      7.64 o 
  -3 -12   3        8.72        1.31      7.40 o 
  -2 -12   3       12.77       15.07      8.08 o 
  -1 -12   3       22.37       11.83      7.30 o 
  -6 -11   3       12.18       16.27     10.51 o 
  -5 -11   3        1.84        7.97     11.15 o 
  -4 -11   3       18.81       12.44      8.68 o 
  -3 -11   3       30.15       30.27      6.12 o 
  -2 -11   3       81.54       82.68     11.38 o 
  -1 -11   3      209.42      229.53     15.16 o 
   0 -11   3      126.16      106.37     11.19 o 
   1 -11   3        0.99       -0.68      8.23 o 
   2 -11   3      330.85      360.58     17.38 o 
   3 -11   3      248.29      239.21     15.89 o 
  -7 -10   3        0.90        1.41      9.99 o 
  -6 -10   3       36.83       49.99      9.93 o 
  -5 -10   3      199.67      217.37      9.43 o 
  -4 -10   3        5.56        6.19      4.82 o 
  -3 -10   3        0.99        6.76      8.46 o 
  -2 -10   3        0.75        2.16      6.69 o 
  -1 -10   3        6.76       10.84      4.56 o 
   0 -10   3      211.35      220.65      8.93 o 
   1 -10   3        3.34        0.37      4.78 o 
   2 -10   3       10.58       14.96      6.96 o 
   3 -10   3        6.34        6.29      7.91 o 
   4 -10   3      156.10      160.03     14.13 o 
  -8  -9   3       28.66       40.61     11.04 o 
  -7  -9   3       77.65       92.82     11.83 o 
  -6  -9   3       65.81       69.85     11.47 o 
  -5  -9   3      257.02      252.31     10.00 o 
  -4  -9   3       84.08       84.77     11.39 o 
  -3  -9   3        1.46        1.43      6.70 o 
  -2  -9   3       11.50       10.79      7.76 o 
  -1  -9   3      378.77      367.73      9.58 o 
   0  -9   3       36.73       35.50      3.47 o 
   1  -9   3      128.93      116.38      6.92 o 
   2  -9   3       49.57       56.59      5.50 o 
   3  -9   3       90.94       91.91     10.09 o 
   4  -9   3      322.14      307.25     16.71 o 
   5  -9   3      125.04      136.19     13.23 o 
  -9  -8   3       10.37        6.03     10.45 o 
  -8  -8   3        0.61        1.47      9.17 o 
  -7  -8   3      104.47      108.49     12.08 o 
  -6  -8   3       19.14       27.48      8.86 o 
  -5  -8   3       46.11       51.07      4.71 o 
  -4  -8   3       43.78       46.03      4.27 o 
  -3  -8   3      154.26      161.34      6.13 o 
  -2  -8   3       53.36       55.65      4.34 o 
  -1  -8   3      326.57      328.65      8.61 o 
   0  -8   3        0.79        2.32      2.01 o 
   1  -8   3       49.82       53.61      3.78 o 
   2  -8   3      361.67      359.21     21.58 o 
   3  -8   3      162.99      163.50     11.37 o 
   4  -8   3       56.18       45.60      8.81 o 
   5  -8   3        0.50        0.12      7.43 o 
   6  -8   3       24.37       29.38      8.40 o 
 -10  -7   3       31.17       37.88      9.89 o 
  -9  -7   3      159.78      147.32     13.47 o 
  -8  -7   3      128.75      141.10      7.71 o 
  -7  -7   3        1.20        4.03      4.24 o 
  -6  -7   3      117.54      109.33      5.19 o 
  -5  -7   3      653.93      619.47     20.38 o 
  -4  -7   3       23.05       29.55      5.36 o 
  -3  -7   3      277.01      267.48      9.26 o 
  -2  -7   3      350.53      335.41     10.10 o 
  -1  -7   3      223.81      223.02     14.27 o 
   0  -7   3       19.95       20.11      2.54 o 
   1  -7   3       40.42       36.75      4.04 o 
   2  -7   3       22.41       23.03      4.35 o 
   3  -7   3      325.06      333.60     14.48 o 
   4  -7   3      852.05      835.30     23.27 o 
   5  -7   3       17.89       29.91      9.11 o 
   6  -7   3       20.25       26.33      7.24 o 
   7  -7   3       26.68       14.50      9.76 o 
 -11  -6   3       28.57       38.58     11.75 o 
 -10  -6   3      352.97      366.81     18.42 o 
  -9  -6   3       62.53       63.54     10.12 o 
  -8  -6   3       10.39       11.32      7.55 o 
  -7  -6   3        6.72       17.17      7.61 o 
  -6  -6   3        2.01        7.61      2.27 o 
  -5  -6   3      275.34      287.70      8.49 o 
  -4  -6   3      324.54      305.55      5.11 o 
  -3  -6   3        4.68        4.58      2.87 o 
  -2  -6   3      220.78      202.35      6.70 o 
  -1  -6   3      195.66      187.46      6.06 o 
   0  -6   3      290.53      291.74     10.00 o 
   1  -6   3       35.99       33.06      3.61 o 
   2  -6   3      418.03      454.41      9.94 o 
   3  -6   3      159.98      156.31     10.28 o 
   4  -6   3      156.15      164.75     11.38 o 
   5  -6   3      118.66      107.49     10.52 o 
   6  -6   3       73.78       80.69     10.44 o 
   7  -6   3       57.64       52.71      9.96 o 
   8  -6   3       83.72      104.31     11.94 o 
 -11  -5   3       22.79       20.92     10.01 o 
 -10  -5   3      103.50      106.25      7.42 o 
  -9  -5   3       81.26       83.13      6.47 o 
  -8  -5   3      146.99      149.08      7.47 o 
  -7  -5   3        4.48        4.03      4.02 o 
  -6  -5   3      480.54      449.36      7.11 o 
  -5  -5   3     1373.43     1337.70     16.62 o 
  -4  -5   3      164.79      177.63      3.29 o 
  -3  -5   3      209.18      203.19      3.78 o 
  -2  -5   3      310.14      307.06      7.20 o 
  -1  -5   3      285.70      289.64      5.52 o 
   0  -5   3        0.95        5.89      2.62 o 
   1  -5   3      163.70      165.22      5.60 o 
   2  -5   3       11.50        9.24      3.02 o 
   3  -5   3      442.65      435.27      9.98 o 
   4  -5   3      819.92      842.48     20.92 o 
   5  -5   3       90.36       91.53      9.92 o 
   6  -5   3       69.45       66.37      9.51 o 
   7  -5   3       44.34       41.45      9.75 o 
   8  -5   3       23.52       40.62      9.28 o 
   9  -5   3       43.39       66.50     11.55 o 
 -11  -4   3       46.91       45.71     10.45 o 
 -10  -4   3       87.36       94.47      7.11 o 
  -9  -4   3        0.67        1.50      4.43 o 
  -8  -4   3       55.57       60.47      5.57 o 
  -7  -4   3       31.07       34.58      4.72 o 
  -6  -4   3      539.54      524.73     10.89 o 
  -5  -4   3      793.67      798.76     12.40 o 
  -4  -4   3      537.41      554.26      9.74 o 
  -3  -4   3      794.01      845.82      7.99 o 
  -2  -4   3      168.33      160.25      4.11 o 
  -1  -4   3      165.13      156.33      4.13 o 
   0  -4   3      252.31      306.17      7.62 o 
   1  -4   3        3.26        6.39      2.40 o 
   2  -4   3       51.72       46.67      6.61 o 
   3  -4   3     1002.85     1029.08     10.67 o 
   4  -4   3       82.11       88.13      4.53 o 
   5  -4   3      391.56      410.41     15.26 o 
   6  -4   3        1.36        3.86      6.50 o 
   7  -4   3      122.25      141.75     11.65 o 
   8  -4   3        3.14        2.66      8.55 o 
   9  -4   3        2.18       -3.43      8.34 o 
 -11  -3   3       26.18       27.67      9.53 o 
 -10  -3   3      167.29      168.87      8.31 o 
  -9  -3   3      129.52      141.95      7.43 o 
  -8  -3   3        9.24       10.44      4.04 o 
  -7  -3   3       49.83       42.45      4.55 o 
  -6  -3   3     1123.08     1082.04     35.81 o 
  -5  -3   3     1326.07     1326.24     15.34 o 
  -4  -3   3      224.71      210.27     13.28 o 
  -3  -3   3       53.34       45.16      2.17 o 
  -2  -3   3       58.11       61.63      1.99 o 
  -1  -3   3      617.78      633.99      8.78 o 
   0  -3   3       52.46       37.85      2.97 o 
   1  -3   3     1152.97     1256.26     16.77 o 
   2  -3   3      654.45      708.59      9.94 o 
   3  -3   3      367.22      368.97      7.45 o 
   4  -3   3      327.43      292.36      7.12 o 
   5  -3   3      919.70      907.11     56.13 o 
   6  -3   3      292.09      279.23     13.12 o 
   7  -3   3       32.03       20.41      7.30 o 
   8  -3   3       40.46       37.11      9.46 o 
   9  -3   3        7.78        7.32      7.20 o 
  10  -3   3       31.08       46.94     11.02 o 
 -11  -2   3       25.73       17.80      8.92 o 
 -10  -2   3       54.60       62.06      9.04 o 
  -9  -2   3        4.98        6.30      3.89 o 
  -8  -2   3      131.23      140.45      6.82 o 
  -7  -2   3        9.06        7.62      3.48 o 
  -6  -2   3      126.12      120.30      5.48 o 
  -5  -2   3      660.72      651.65     12.04 o 
  -4  -2   3     1148.57     1222.45     24.18 o 
  -3  -2   3       17.55       10.85      1.43 o 
  -2  -2   3      120.78      156.39      3.35 o 
  -1  -2   3      119.95      104.15      5.10 o 
   0  -2   3      401.80      437.62     17.83 o 
   1  -2   3       44.90       41.20      2.81 o 
   2  -2   3       69.15       84.17      3.86 o 
   3  -2   3     1898.86     1984.05     47.14 o 
   4  -2   3      673.83      668.77      8.49 o 
   5  -2   3        8.12        4.13      2.76 o 
   6  -2   3      143.87      129.95      2.72 o 
   7  -2   3       30.68       35.11      7.07 o 
   8  -2   3       14.01       14.04      7.30 o 
   9  -2   3      150.88      161.63     13.27 o 
  10  -2   3       21.51       14.63      7.94 o 
 -11  -1   3      119.86      119.74     12.17 o 
 -10  -1   3      162.40      175.85     13.44 o 
  -9  -1   3      143.87      144.53      6.89 o 
  -8  -1   3        4.03        2.85      3.45 o 
  -7  -1   3      157.62      147.95      6.09 o 
  -6  -1   3     4668.38     4591.87     43.27 o 
  -5  -1   3     1326.98     1328.06     14.16 o 
  -4  -1   3      140.71      126.76      2.72 o 
  -3  -1   3      385.31      392.73      5.52 o 
  -2  -1   3     1151.63     1163.41     10.88 o 
  -1  -1   3     1020.24     1033.44      7.74 o 
   0  -1   3       14.46       15.47      1.16 o 
   1  -1   3        2.67        3.84      2.55 o 
   2  -1   3      281.98      276.03      8.26 o 
   3  -1   3      473.65      488.26     11.81 o 
   4  -1   3       31.03       20.50      2.95 o 
   5  -1   3      221.31      226.86      9.73 o 
   6  -1   3      191.58      188.59     10.40 o 
   7  -1   3       92.42       99.68      5.14 o 
   8  -1   3      152.15      142.69      6.31 o 
   9  -1   3       44.35       39.37      9.21 o 
  10  -1   3        4.39        7.13      7.53 o 
  11  -1   3      290.60      309.76     18.66 o 
 -11   0   3       17.16       14.18     10.55 o 
 -10   0   3        8.14        7.23      8.42 o 
  -9   0   3        2.91        1.97      5.96 o 
  -8   0   3       71.88       74.59      4.70 o 
  -7   0   3      162.75      169.31      5.97 o 
  -6   0   3      592.81      551.88      8.73 o 
  -5   0   3      327.80      308.42      5.18 o 
  -4   0   3      720.30      714.84      9.04 o 
  -3   0   3       37.38       26.99      1.26 o 
  -2   0   3      751.95      735.54      8.02 o 
  -1   0   3     1934.85     1985.17     24.15 o 
   0   0   3       65.09       65.97      2.32 o 
   1   0   3      918.21     1052.38     13.13 o 
   2   0   3      153.05      128.83      5.56 o 
   3   0   3     1133.85     1189.46     17.08 o 
   4   0   3      140.74      130.98      4.72 o 
   5   0   3       30.84       21.62      1.98 o 
   6   0   3       33.61       32.89      5.53 o 
   7   0   3       15.54       19.01      3.33 o 
   8   0   3       22.40       30.06      4.40 o 
   9   0   3       62.71       59.07      5.19 o 
  10   0   3       25.34       15.85      7.48 o 
  11   0   3       29.66       27.55      9.40 o 
 -11   1   3        2.95        4.92      9.01 o 
 -10   1   3       21.94       24.47      8.83 o 
  -9   1   3       67.13       68.33      9.93 o 
  -8   1   3        4.60        6.08      6.28 o 
  -7   1   3       18.82       19.04      1.56 o 
  -6   1   3      329.99      300.29      4.96 o 
  -5   1   3      763.64      740.18      9.28 o 
  -4   1   3     2972.21     3013.97     13.09 o 
  -3   1   3      187.34      160.53      2.57 o 
  -2   1   3      310.60      291.00      4.12 o 
  -1   1   3     1761.69     1802.95     11.47 o 
   0   1   3     5506.59     5532.44     27.55 o 
   1   1   3     6163.31     6119.72     28.66 o 
   2   1   3      952.81     1028.51     13.07 o 
   3   1   3      105.30      113.04      5.39 o 
   4   1   3      990.54      994.37      9.50 o 
   5   1   3     1639.32     1769.13     13.15 o 
   6   1   3      211.95      203.88      6.27 o 
   7   1   3        1.94        0.05      2.93 o 
   8   1   3       31.99       33.66      4.31 o 
   9   1   3       42.01       38.18      4.50 o 
  10   1   3        2.96        3.34      6.95 o 
  11   1   3       18.29       11.54      9.24 o 
  12   1   3        3.03       -2.49     10.97 o 
 -10   2   3        9.18        8.11      9.69 o 
  -9   2   3       87.74       75.56     10.59 o 
  -8   2   3        6.30        8.14      7.12 o 
  -7   2   3      241.89      237.96     11.90 o 
  -6   2   3     1474.41     1473.40     15.02 o 
  -5   2   3       38.02       36.23      1.67 o 
  -4   2   3       52.31       69.94      3.52 o 
  -3   2   3       83.38       61.48      2.66 o 
  -2   2   3     2047.45     2062.24     12.12 o 
  -1   2   3     1249.88     1241.16     14.65 o 
   0   2   3       18.65       24.95      1.77 o 
   1   2   3     2394.83     2568.30     11.93 o 
   2   2   3      227.24      213.31      8.63 o 
   3   2   3     1912.03     2138.34     18.66 o 
   4   2   3      362.09      327.51      6.57 o 
   5   2   3      119.04      107.51      4.37 o 
   6   2   3      170.77      181.97      5.88 o 
   7   2   3        9.41       13.75      4.67 o 
   8   2   3       82.79       73.63      5.00 o 
   9   2   3       73.59       63.25      5.22 o 
  10   2   3       36.34       40.33      5.23 o 
  11   2   3       12.53        7.45      8.60 o 
  12   2   3       12.73       13.17     10.39 o 
 -10   3   3      132.52      160.29     15.46 o 
  -9   3   3       60.81       65.13     10.37 o 
  -8   3   3       92.31       82.84      9.23 o 
  -7   3   3      263.29      248.90      7.61 o 
  -6   3   3       45.36       37.90      4.13 o 
  -5   3   3      919.98      939.45     12.61 o 
  -4   3   3     1142.60     1141.11     16.77 o 
  -3   3   3       32.40       53.13      2.37 o 
  -2   3   3     1366.06     1418.61      8.57 o 
  -1   3   3      956.11      993.74     12.50 o 
   0   3   3        6.55        6.24      1.03 o 
   1   3   3      652.56      678.53      7.42 o 
   2   3   3      454.39      465.01     11.06 o 
   3   3   3      323.28      306.48      4.17 o 
   4   3   3     1942.03     1919.26     18.24 o 
   5   3   3      444.60      478.61      7.47 o 
   6   3   3       36.95       31.93      2.17 o 
   7   3   3      447.59      471.48      6.41 o 
   8   3   3      999.02      949.22     14.42 o 
   9   3   3       85.86       69.51      6.29 o 
  10   3   3       19.32       19.61      5.42 o 
  11   3   3        9.40        9.04      7.88 o 
  -9   4   3       53.96       51.13      9.82 o 
  -8   4   3        0.56       -4.17      7.88 o 
  -7   4   3       73.52       77.93      5.62 o 
  -6   4   3      224.39      239.75      7.90 o 
  -5   4   3      135.53      135.62      5.95 o 
  -4   4   3      169.10      158.97      9.36 o 
  -3   4   3      538.11      572.09     15.09 o 
  -2   4   3     1515.56     1531.85      8.00 o 
  -1   4   3     1003.63     1037.04      6.95 o 
   0   4   3      342.95      349.05      4.59 o 
   1   4   3      248.01      234.51      2.20 o 
   2   4   3      169.96      164.13      2.30 o 
   3   4   3      199.77      204.62      3.55 o 
   4   4   3      176.37      162.04      2.65 o 
   5   4   3      194.88      186.36      3.62 o 
   6   4   3      140.64      139.33      6.07 o 
   7   4   3        4.84        2.75      1.75 o 
   8   4   3       19.50       19.56      3.65 o 
   9   4   3        6.89        2.19      3.75 o 
  10   4   3       27.37       33.81      4.66 o 
  11   4   3       20.69       26.33      7.98 o 
  -9   5   3      100.42      103.91     11.91 o 
  -8   5   3       11.84       11.63      8.57 o 
  -7   5   3       72.60       79.11      6.21 o 
  -6   5   3       30.26       30.67      4.52 o 
  -5   5   3      208.77      193.76      7.52 o 
  -4   5   3      612.86      610.62     11.35 o 
  -3   5   3     1182.62     1205.01     21.62 o 
  -2   5   3      916.23      909.94      7.92 o 
  -1   5   3      175.65      171.05      3.22 o 
   0   5   3      813.33      849.00      8.41 o 
   1   5   3     1196.70     1239.21     11.04 o 
   2   5   3      378.20      359.49     10.04 o 
   3   5   3      804.76      802.99      9.89 o 
   4   5   3      270.52      267.89      4.52 o 
   5   5   3      159.78      149.70      2.72 o 
   6   5   3      544.03      539.73      6.41 o 
   7   5   3      164.00      167.97      5.61 o 
   8   5   3      151.29      131.86      5.90 o 
   9   5   3       30.46       29.81      4.06 o 
  10   5   3       46.96       44.52      8.26 o 
  11   5   3        1.93        6.89      7.81 o 
  -8   6   3       11.18       14.95      7.72 o 
  -7   6   3        2.43        5.95      4.51 o 
  -6   6   3       16.55       15.72      4.77 o 
  -5   6   3      301.99      297.75      9.39 o 
  -4   6   3       24.81       22.34      4.25 o 
  -3   6   3      123.28      114.52      5.75 o 
  -2   6   3      502.47      517.04      6.23 o 
  -1   6   3      657.91      637.92      8.30 o 
   0   6   3       30.89       25.47      1.40 o 
   1   6   3      197.81      180.48      5.24 o 
   2   6   3        0.98        1.23      2.60 o 
   3   6   3      149.59      145.29      5.37 o 
   4   6   3     1639.79     1628.49     16.33 o 
   5   6   3      712.35      711.26     12.82 o 
   6   6   3       12.11       13.29      1.74 o 
   7   6   3      276.98      279.26      8.49 o 
   8   6   3      682.98      628.43     20.18 o 
   9   6   3        9.88       11.09      8.14 o 
  10   6   3        0.69        1.58      6.63 o 
  11   6   3      103.81      107.46     12.55 o 
  12   6   3       19.95       26.21     12.24 o 
  -8   7   3        3.59       -0.26      8.16 o 
  -7   7   3       76.39       77.87      6.90 o 
  -6   7   3       50.08       50.87      6.23 o 
  -5   7   3       18.39       18.24      4.80 o 
  -4   7   3      197.14      189.56      7.79 o 
  -3   7   3     1120.94     1143.57     16.16 o 
  -2   7   3      288.07      287.02      6.32 o 
  -1   7   3      126.32      111.70      3.09 o 
   0   7   3      460.38      467.14      4.53 o 
   1   7   3      141.57      154.58      3.07 o 
   2   7   3       83.12       80.89      4.78 o 
   3   7   3     1166.83     1205.75     27.06 o 
   4   7   3       26.54       29.25      5.59 o 
   5   7   3      156.84      141.90      7.93 o 
   6   7   3     1012.57      981.68     23.34 o 
   7   7   3      236.88      230.17     12.95 o 
   8   7   3      149.15      142.94     11.35 o 
   9   7   3      105.13      114.03     11.88 o 
  10   7   3       14.81        4.28      8.23 o 
  11   7   3       10.21        6.06     10.35 o 
  -7   8   3        0.42       -0.58      6.01 o 
  -6   8   3       27.37       21.76      5.63 o 
  -5   8   3      202.29      191.21      8.88 o 
  -4   8   3      125.71      127.45     10.42 o 
  -3   8   3      130.86      128.35      7.36 o 
  -2   8   3      131.42      127.30      4.07 o 
  -1   8   3       82.63       84.36      3.34 o 
   0   8   3      160.71      177.68      4.61 o 
   1   8   3      293.50      301.96      4.43 o 
   2   8   3       36.43       31.33      1.93 o 
   3   8   3       67.22       60.03      4.88 o 
   4   8   3        9.62        8.24      3.41 o 
   5   8   3      503.58      523.64     11.15 o 
   6   8   3      102.93      108.22     10.58 o 
   7   8   3       48.34       51.68      9.35 o 
   8   8   3       60.35       58.63      9.68 o 
   9   8   3        3.38        7.50      7.71 o 
  10   8   3       11.84        2.76      9.75 o 
  11   8   3        1.18       -3.01     11.95 o 
  -7   9   3       11.78       15.12      6.72 o 
  -6   9   3        5.96        7.89      5.61 o 
  -5   9   3        7.84       11.15      4.87 o 
  -4   9   3       64.64       66.64      6.42 o 
  -3   9   3      148.18      137.83      7.34 o 
  -2   9   3      166.41      172.71      7.67 o 
  -1   9   3      394.35      378.40      6.63 o 
   0   9   3      386.48      376.71      8.93 o 
   1   9   3       39.63       39.73      2.51 o 
   2   9   3       15.09       15.91      1.41 o 
   3   9   3      595.74      616.09      9.25 o 
   4   9   3      452.94      463.02     11.36 o 
   5   9   3      535.44      540.63     15.35 o 
   6   9   3      157.00      158.16      7.33 o 
   7   9   3      294.08      297.45     16.15 o 
   8   9   3      170.61      156.92     13.80 o 
   9   9   3       29.51       40.44      9.38 o 
  10   9   3       12.93       11.67      9.96 o 
  -6  10   3       19.43       17.54      6.93 o 
  -5  10   3       30.97       36.22      6.47 o 
  -4  10   3        1.11       -0.61      5.40 o 
  -3  10   3       12.77        6.07      4.84 o 
  -2  10   3       80.11       79.75      5.13 o 
  -1  10   3      103.93      106.74      4.17 o 
   0  10   3      144.15      136.75      6.60 o 
   1  10   3       27.36       23.65      3.41 o 
   2  10   3        7.10        8.30      2.58 o 
   3  10   3       86.91       93.24      7.41 o 
   4  10   3       67.92       71.75      4.25 o 
   5  10   3      593.75      606.13     31.70 o 
   6  10   3      100.63      109.20      7.94 o 
   7  10   3       11.07       11.40      7.14 o 
   8  10   3       71.49       73.78     11.07 o 
   9  10   3       72.20       75.74     11.61 o 
  -5  11   3        0.38       -2.65      9.79 o 
  -4  11   3      167.89      175.01      9.63 o 
  -3  11   3      107.81      109.76      6.40 o 
  -2  11   3       24.77       27.96      4.38 o 
  -1  11   3       75.11       75.08      9.00 o 
   0  11   3       79.34       81.48      6.18 o 
   1  11   3        3.74        5.62      3.43 o 
   2  11   3        0.76        2.96      4.31 o 
   3  11   3       34.48       29.92      5.46 o 
   4  11   3      157.05      165.80      8.59 o 
   5  11   3      458.10      428.39     13.08 o 
   6  11   3       47.34       42.66      5.96 o 
   7  11   3      244.17      254.48     16.81 o 
   8  11   3       84.85       96.34     12.77 o 
  -4  12   3        9.11        9.32     12.17 o 
  -3  12   3       15.19       13.52     11.63 o 
  -2  12   3       87.45       81.22      9.34 o 
  -1  12   3        0.47        2.19      6.26 o 
   0  12   3        5.12        4.16      5.85 o 
   1  12   3        7.32        6.97      5.54 o 
   2  12   3        5.50        8.32      4.86 o 
   3  12   3        2.30        1.16      5.66 o 
   4  12   3       61.76       55.06      6.42 o 
   5  12   3      186.37      169.93      9.32 o 
   6  12   3        4.67       12.76      6.56 o 
   7  12   3       51.95       57.68     11.98 o 
   0  13   3      204.24      215.61     15.83 o 
   1  13   3        0.71        5.53      9.05 o 
   2  13   3        6.21        0.32      6.86 o 
   3  13   3       73.04       90.83      7.97 o 
   4  13   3      320.96      337.69     12.81 o 
   5  13   3      174.11      159.43      9.93 o 
  -3 -12   4       31.45       54.12     10.47 o 
  -2 -12   4       10.46       12.21     12.88 o 
  -1 -12   4       83.60       72.11     11.39 o 
  -5 -11   4       94.58       92.94     13.16 o 
  -4 -11   4       18.13       18.52      6.78 o 
  -3 -11   4      125.55      126.93     14.04 o 
  -2 -11   4      101.61      113.83     12.05 o 
  -1 -11   4       82.59       73.92     10.69 o 
   0 -11   4       17.18        5.83     10.10 o 
   2 -11   4      228.64      226.09     15.07 o 
   3 -11   4      118.51      127.53     12.50 o 
  -6 -10   4       15.99       11.02     10.77 o 
  -5 -10   4      104.03      101.26     15.11 o 
  -4 -10   4       40.48       36.08     10.72 o 
  -3 -10   4       12.67       10.77      8.07 o 
  -2 -10   4       40.41       38.31     10.28 o 
  -1 -10   4      157.92      163.34     13.03 o 
   0 -10   4       76.73       43.32      5.64 o 
   1 -10   4        7.43        4.35      5.74 o 
   2 -10   4       46.49       41.87      7.96 o 
   3 -10   4       65.66       66.50      9.84 o 
   4 -10   4       76.45      112.18     12.48 o 
  -8  -9   4      115.95      124.81     14.25 o 
  -7  -9   4       17.74       25.83      9.71 o 
  -6  -9   4      223.02      281.60     17.70 o 
  -5  -9   4      533.61      564.13     22.54 o 
  -4  -9   4      179.74      176.61     13.71 o 
  -3  -9   4      234.13      216.47     13.90 o 
  -2  -9   4        5.64       -2.94      7.54 o 
  -1  -9   4        4.16        4.86      3.73 o 
   0  -9   4       16.62       13.94      4.10 o 
   1  -9   4       12.14       11.10      4.60 o 
   2  -9   4       10.45        9.35      6.92 o 
   3  -9   4       66.13       55.57      9.12 o 
   4  -9   4       73.40       80.58     11.08 o 
   5  -9   4       16.03       22.53     10.47 o 
  -9  -8   4       31.08       34.02      9.37 o 
  -8  -8   4        2.66        2.67      9.88 o 
  -7  -8   4        5.91       11.76      8.60 o 
  -6  -8   4      199.29      213.09     15.00 o 
  -5  -8   4      328.23      304.31      9.38 o 
  -4  -8   4       97.68       90.85      6.13 o 
  -3  -8   4       30.44       34.68      4.20 o 
  -2  -8   4       55.86       71.75      8.44 o 
  -1  -8   4      174.71      190.31      7.37 o 
   0  -8   4        0.68        5.15      3.63 o 
   1  -8   4       46.86       46.46      4.80 o 
   2  -8   4        3.10        5.71      4.36 o 
   3  -8   4      114.83      126.13     11.49 o 
   4  -8   4       82.54       73.19     10.15 o 
   5  -8   4        1.02       -0.75      7.77 o 
   6  -8   4       25.58       21.45      9.81 o 
 -10  -7   4       52.03       39.16     12.14 o 
  -9  -7   4        0.66       -1.07      8.55 o 
  -8  -7   4       29.59       22.92      9.45 o 
  -7  -7   4       28.90       28.89      4.86 o 
  -6  -7   4      482.83      459.95     11.99 o 
  -5  -7   4      395.26      387.08     10.48 o 
  -4  -7   4      138.30      154.45      6.70 o 
  -3  -7   4      331.12      332.44      9.94 o 
  -2  -7   4     1036.20     1001.99     22.83 o 
  -1  -7   4      440.82      453.07     19.59 o 
   0  -7   4      136.58      124.17      3.26 o 
   1  -7   4      153.60      153.44      6.88 o 
   2  -7   4      580.18      559.65     11.97 o 
   3  -7   4      350.85      353.54     15.62 o 
   4  -7   4       13.36       12.26      8.20 o 
   5  -7   4        0.73        1.17      7.57 o 
   6  -7   4       16.25       20.44      7.27 o 
   7  -7   4       42.39       43.36     11.85 o 
 -11  -6   4       31.05       46.84     12.72 o 
 -10  -6   4       80.40       83.50     11.03 o 
  -9  -6   4      125.50      112.96     12.16 o 
  -8  -6   4        4.06       -2.81      7.79 o 
  -7  -6   4       57.62       50.36      5.54 o 
  -6  -6   4      525.40      537.85     12.47 o 
  -5  -6   4      280.91      300.51      9.13 o 
  -4  -6   4      212.13      217.61      7.59 o 
  -3  -6   4      102.67      104.60      5.56 o 
  -2  -6   4      239.99      235.31      7.48 o 
  -1  -6   4        1.18        0.25      3.05 o 
   0  -6   4      708.41      642.62     19.86 o 
   1  -6   4       82.75       78.79      3.55 o 
   2  -6   4      125.20      111.30      5.85 o 
   3  -6   4      268.01      270.98     15.39 o 
   4  -6   4       41.43       48.87      8.58 o 
   5  -6   4       30.48       35.94      7.44 o 
   6  -6   4      283.84      289.74     15.28 o 
   7  -6   4       27.25       32.11      9.45 o 
   8  -6   4        0.75       -3.66     10.58 o 
 -10  -5   4      139.15      134.38      8.43 o 
  -9  -5   4       21.55       22.36      5.49 o 
  -8  -5   4       40.32       44.36      5.83 o 
  -7  -5   4      120.55      133.05     10.81 o 
  -6  -5   4      750.02      771.18     21.23 o 
  -5  -5   4      383.98      389.03     10.58 o 
  -4  -5   4      197.33      216.76      4.95 o 
  -3  -5   4       22.39       26.88      3.51 o 
  -2  -5   4     1113.44     1071.47     28.47 o 
  -1  -5   4      665.03      660.04     22.95 o 
   0  -5   4       46.41       39.37      3.75 o 
   1  -5   4      196.36      220.60      7.00 o 
   2  -5   4      336.16      343.65     12.19 o 
   3  -5   4      106.68      127.60      9.07 o 
   4  -5   4      125.84      125.57      9.92 o 
   5  -5   4      353.70      366.12     15.75 o 
   6  -5   4       66.45       77.77     10.39 o 
   7  -5   4       30.81       31.72      8.91 o 
   8  -5   4       66.55       78.02     10.39 o 
 -11  -4   4       62.44       70.57     11.77 o 
 -10  -4   4        7.56       13.68      6.10 o 
  -9  -4   4        0.66        0.11      4.72 o 
  -8  -4   4        3.26       -0.38      4.30 o 
  -7  -4   4       63.94       68.23      5.61 o 
  -6  -4   4     1179.46     1153.99     16.63 o 
  -5  -4   4      367.39      346.98     13.58 o 
  -4  -4   4      420.72      432.63      6.96 o 
  -3  -4   4      322.30      335.08      8.17 o 
  -2  -4   4      530.46      571.14     10.03 o 
  -1  -4   4      964.95      972.75     61.59 o 
   0  -4   4      553.97      548.28     22.90 o 
   1  -4   4        6.98        7.31      2.78 o 
   2  -4   4       36.44       39.38      5.37 o 
   3  -4   4      384.52      381.41     13.03 o 
   4  -4   4        8.93        9.27      3.84 o 
   5  -4   4       18.02       10.10      5.73 o 
   6  -4   4       54.67       51.33      8.42 o 
   7  -4   4       33.79       33.85      8.56 o 
   8  -4   4        5.47        3.41      8.21 o 
   9  -4   4        4.10        2.36      7.75 o 
 -11  -3   4       29.41       34.96     10.15 o 
 -10  -3   4       43.49       46.03      5.98 o 
  -9  -3   4       65.57       59.30      6.05 o 
  -8  -3   4       13.05       17.98      4.13 o 
  -7  -3   4      297.98      274.10      8.89 o 
  -6  -3   4      799.12      802.25     13.57 o 
  -5  -3   4       57.73       60.58      4.49 o 
  -4  -3   4      256.27      266.33      8.14 o 
  -3  -3   4      415.91      407.68      6.21 o 
  -2  -3   4     1628.56     1712.21     45.63 o 
  -1  -3   4     1337.24     1433.70     13.93 o 
   0  -3   4      627.34      661.51      9.99 o 
   1  -3   4       48.59       46.50      3.59 o 
   2  -3   4      127.29      120.91      7.12 o 
   3  -3   4      578.37      593.65     15.30 o 
   4  -3   4      305.30      289.96      8.42 o 
   5  -3   4      332.68      347.89     13.99 o 
   6  -3   4      118.64      118.63      9.70 o 
   7  -3   4        1.97       -1.71      7.18 o 
   8  -3   4      150.05      158.35     12.90 o 
   9  -3   4      124.40      148.97     13.51 o 
  10  -3   4        2.90        8.29     11.30 o 
 -11  -2   4       10.68        6.42     11.23 o 
 -10  -2   4       26.51       29.51      8.78 o 
  -9  -2   4       86.00       78.28      6.11 o 
  -8  -2   4        4.21        3.05      3.65 o 
  -7  -2   4        0.75        2.16      3.31 o 
  -6  -2   4       25.65       30.68      3.98 o 
  -5  -2   4       68.82       67.89      2.56 o 
  -4  -2   4      454.19      458.93      8.98 o 
  -3  -2   4        5.22       14.26      2.04 o 
  -2  -2   4      710.79      735.80     10.86 o 
  -1  -2   4      758.34      733.11     13.04 o 
   0  -2   4       23.65       17.51      1.31 o 
   1  -2   4     1039.69     1128.52     17.35 o 
   2  -2   4     1379.72     1452.46     14.32 o 
   3  -2   4       15.70       11.12      4.49 o 
   4  -2   4      248.88      238.87     10.45 o 
   5  -2   4      683.89      695.46     18.06 o 
   6  -2   4      238.19      243.95     12.50 o 
   7  -2   4      169.64      176.98     12.02 o 
   8  -2   4       54.68       61.29      9.20 o 
   9  -2   4        1.57       -0.58      7.28 o 
  10  -2   4       82.65       69.67     10.71 o 
 -11  -1   4      167.02      162.72     14.53 o 
 -10  -1   4       48.93       67.53      9.68 o 
  -9  -1   4       42.74       45.41      7.82 o 
  -8  -1   4       77.49       73.99      5.42 o 
  -7  -1   4      568.50      558.12     11.20 o 
  -6  -1   4      608.22      582.09     20.87 o 
  -5  -1   4      366.16      364.45      9.62 o 
  -4  -1   4      232.33      238.40      5.68 o 
  -3  -1   4      234.86      229.44      4.05 o 
  -2  -1   4     2897.21     3077.26     21.95 o 
  -1  -1   4     2366.84     2311.23     15.42 o 
   0  -1   4     1366.72     1456.31     10.10 o 
   1  -1   4      133.91      170.85      6.79 o 
   2  -1   4       20.59       34.06      4.37 o 
   3  -1   4      874.74      896.80     16.69 o 
   4  -1   4      690.53      729.22     16.55 o 
   5  -1   4      216.67      231.78     10.55 o 
   6  -1   4      110.10      108.57      7.88 o 
   7  -1   4       37.02       45.43      7.54 o 
   8  -1   4      420.23      399.02     20.68 o 
   9  -1   4      182.17      188.17     13.50 o 
  10  -1   4        1.11        2.42      9.28 o 
  11  -1   4        1.01       -8.14     10.77 o 
 -11   0   4       17.22       20.06      9.44 o 
 -10   0   4       80.55       94.72     11.50 o 
  -9   0   4      158.17      153.33     11.98 o 
  -8   0   4        9.64        9.59      3.42 o 
  -7   0   4      152.08      141.93      5.92 o 
  -6   0   4      167.49      168.85      6.07 o 
  -5   0   4      112.90      113.17      2.75 o 
  -4   0   4      169.30      151.14      3.07 o 
  -3   0   4      412.21      403.59      5.70 o 
  -2   0   4     3307.41     3495.30     27.81 o 
  -1   0   4      935.32      941.97      7.89 o 
   0   0   4      438.47      485.07     10.02 o 
   1   0   4        6.68       12.40      3.28 o 
   2   0   4      653.69      658.66     12.62 o 
   3   0   4      236.16      228.81      8.39 o 
   4   0   4       92.82       89.75      6.24 o 
   5   0   4       10.67       10.39      4.59 o 
   6   0   4       67.07       68.89      3.35 o 
   7   0   4      268.83      277.08      8.07 o 
   8   0   4      476.92      424.08     10.35 o 
   9   0   4       24.70       19.00      4.17 o 
  10   0   4       26.61       24.53      8.31 o 
  11   0   4        0.54       -1.04     10.12 o 
 -10   1   4       21.07       12.63      9.19 o 
  -9   1   4       26.69       15.77      8.03 o 
  -8   1   4        2.77        1.41      6.71 o 
  -7   1   4       61.09       68.93      4.23 o 
  -6   1   4        2.44        2.62      1.89 o 
  -5   1   4      124.58      111.33      4.22 o 
  -4   1   4      263.71      269.11      8.08 o 
  -3   1   4     1161.48     1218.79     10.79 o 
  -2   1   4     2506.95     2701.32     16.92 o 
  -1   1   4     1092.66     1199.54     15.87 o 
   0   1   4     3043.03     3194.51     25.35 o 
   1   1   4     4728.93     4787.52     43.36 o 
   2   1   4      308.70      306.53      8.31 o 
   3   1   4      455.62      493.97     11.26 o 
   4   1   4     1030.04     1121.13     18.15 o 
   5   1   4      559.46      578.07      8.43 o 
   6   1   4      496.15      503.53     21.88 o 
   7   1   4      334.40      317.71      8.51 o 
   8   1   4      161.51      144.21      6.62 o 
   9   1   4        2.71       -1.07      3.80 o 
  10   1   4       37.02       44.15      7.55 o 
  11   1   4       16.20       25.16      9.27 o 
  12   1   4        0.78       -8.19     12.57 o 
 -10   2   4        5.89        5.56      9.70 o 
  -9   2   4      145.98      159.61     12.83 o 
  -8   2   4       60.13       58.37      9.55 o 
  -7   2   4       24.42       13.18      7.29 o 
  -6   2   4       90.28       79.50      3.19 o 
  -5   2   4      369.81      360.55     10.16 o 
  -4   2   4      166.25      156.14      4.67 o 
  -3   2   4      223.63      224.89      7.64 o 
  -2   2   4     1442.13     1589.55     13.19 o 
  -1   2   4      491.03      495.19      7.13 o 
   0   2   4      219.99      217.17      3.83 o 
   1   2   4      887.65      895.23     15.62 o 
   2   2   4       25.28       17.21      1.89 o 
   3   2   4      193.99      175.78      3.77 o 
   4   2   4      467.70      494.73     11.95 o 
   5   2   4      570.50      559.79      8.32 o 
   6   2   4      298.88      300.28      8.61 o 
   7   2   4      100.83       91.76      5.23 o 
   8   2   4      306.20      277.08     18.06 o 
   9   2   4      102.04      100.73      6.13 o 
  10   2   4        1.08        0.78      4.45 o 
  11   2   4       69.30       74.57      9.69 o 
 -10   3   4      524.59      566.04     24.11 o 
  -9   3   4       66.39       78.79     10.73 o 
  -8   3   4      160.66      130.95     11.78 o 
  -7   3   4      328.66      308.50     10.02 o 
  -6   3   4      630.58      563.27     11.57 o 
  -5   3   4       12.12       12.71      1.93 o 
  -4   3   4        1.46        2.03      0.72 o 
  -3   3   4      505.59      507.76      6.57 o 
  -2   3   4      432.17      405.65      5.53 o 
  -1   3   4     1334.69     1366.62     12.11 o 
   0   3   4      578.10      600.81      5.96 o 
   1   3   4      155.09      195.80      3.00 o 
   2   3   4        1.58        7.98      1.08 o 
   3   3   4     1671.69     1744.14     10.51 o 
   4   3   4      266.87      270.77      3.69 o 
   5   3   4      220.09      211.52      4.62 o 
   6   3   4      619.06      614.75      7.73 o 
   7   3   4     1095.10     1062.95     10.61 o 
   8   3   4      898.30      815.25     30.69 o 
   9   3   4       46.67       45.89      4.97 o 
  10   3   4       39.11       33.95      4.90 o 
  11   3   4        0.58       -2.58      5.70 o 
  -9   4   4       58.83       54.15     11.50 o 
  -8   4   4      110.54       99.89     11.21 o 
  -7   4   4       63.06       44.23      4.81 o 
  -6   4   4       49.63       35.08      5.35 o 
  -5   4   4      382.04      410.16      9.50 o 
  -4   4   4       47.72       46.40      3.39 o 
  -3   4   4      425.16      442.26      6.51 o 
  -2   4   4     1068.22     1075.72      9.66 o 
  -1   4   4      333.37      327.48      5.07 o 
   0   4   4      347.56      365.15      5.51 o 
   1   4   4      742.64      765.27      5.22 o 
   2   4   4      115.87      154.16      2.31 o 
   3   4   4       37.40       24.65      1.47 o 
   4   4   4      265.65      288.00      5.46 o 
   5   4   4      626.53      630.39      6.15 o 
   6   4   4      301.22      298.28      5.34 o 
   7   4   4      175.05      169.74      7.71 o 
   8   4   4      168.23      159.09      6.41 o 
   9   4   4       81.89       81.79      5.70 o 
  10   4   4        5.79        5.03      4.93 o 
  11   4   4       15.62       19.21      7.86 o 
  -9   5   4       11.92        8.10      9.54 o 
  -8   5   4       15.83        8.04      7.74 o 
  -7   5   4       88.51      100.53     11.46 o 
  -6   5   4       69.95       75.67      5.39 o 
  -5   5   4       32.93       32.07      6.21 o 
  -4   5   4      505.46      502.86     12.38 o 
  -3   5   4     1031.49     1010.53     13.63 o 
  -2   5   4      337.25      320.12      4.23 o 
  -1   5   4      816.94      820.00      6.19 o 
   0   5   4     1608.61     1697.41     16.41 o 
   1   5   4      546.27      547.85      4.38 o 
   2   5   4       15.46        9.74      0.81 o 
   3   5   4      378.82      390.98      7.86 o 
   4   5   4       32.43       25.67      1.07 o 
   5   5   4      453.82      419.10      6.03 o 
   6   5   4      291.12      285.21      5.02 o 
   7   5   4      359.85      358.72      7.77 o 
   8   5   4       95.66       85.11      4.98 o 
   9   5   4        5.84        6.53      3.66 o 
  10   5   4       15.11       14.66      6.98 o 
  11   5   4        9.74        7.52      9.02 o 
  -8   6   4       12.79       14.55      9.86 o 
  -7   6   4        3.58        1.04      4.87 o 
  -6   6   4       37.38       38.15      5.31 o 
  -5   6   4        0.71        2.18      3.69 o 
  -4   6   4       14.55       14.18      3.74 o 
  -3   6   4        4.30        7.70      3.43 o 
  -2   6   4      122.54      114.64      3.29 o 
  -1   6   4      615.90      600.42      6.43 o 
   0   6   4      141.40      144.82      2.89 o 
   1   6   4       90.23      103.16      1.87 o 
   2   6   4       29.77       23.51      3.34 o 
   3   6   4      257.65      259.24     12.53 o 
   4   6   4      127.56      130.96      3.56 o 
   5   6   4     1564.75     1568.77     13.90 o 
   6   6   4      315.49      318.67      7.50 o 
   7   6   4      142.77      133.19      4.50 o 
   8   6   4      303.37      308.65     14.82 o 
   9   6   4      168.42      168.79     12.38 o 
  10   6   4        0.66       -1.65      8.13 o 
  11   6   4       22.25       19.34      9.27 o 
  12   6   4      123.17      145.25     13.10 o 
  -8   7   4       22.48       31.73     10.07 o 
  -7   7   4        3.46        1.96      5.38 o 
  -6   7   4        5.56        8.31      4.71 o 
  -5   7   4      152.58      144.89      7.62 o 
  -4   7   4       93.59       85.04      6.19 o 
  -3   7   4       30.64       31.95      4.62 o 
  -2   7   4      218.17      227.97      4.75 o 
  -1   7   4      289.63      269.07      5.89 o 
   0   7   4      546.94      561.42      6.66 o 
   1   7   4       44.04       42.84      1.79 o 
   2   7   4       95.39       94.96      5.09 o 
   3   7   4      395.76      387.99      9.46 o 
   4   7   4     1459.12     1453.81     17.15 o 
   5   7   4      370.47      365.82      5.33 o 
   6   7   4        2.09        4.00      5.89 o 
   7   7   4      645.86      633.91     20.10 o 
   8   7   4      306.42      277.96     14.84 o 
   9   7   4      193.13      207.00     14.25 o 
  10   7   4       37.28       42.00      8.93 o 
  11   7   4        0.48       -6.11     10.16 o 
  -7   8   4      137.07      143.61      9.35 o 
  -6   8   4       45.03       49.72      6.74 o 
  -5   8   4        1.52        0.20      5.33 o 
  -4   8   4      116.41      123.30      7.10 o 
  -3   8   4      216.00      213.31     15.63 o 
  -2   8   4      169.21      169.93      4.56 o 
  -1   8   4      173.69      180.71      4.73 o 
   0   8   4       27.76       25.84      1.67 o 
   1   8   4       26.91       26.57      1.98 o 
   2   8   4      190.05      198.42      5.51 o 
   3   8   4        3.81        2.95      3.44 o 
   4   8   4       91.54       72.95      5.30 o 
   5   8   4      447.85      423.12     11.48 o 
   6   8   4       53.94       55.58      8.82 o 
   7   8   4       34.07       35.40      8.54 o 
   8   8   4       49.34       54.71     10.33 o 
   9   8   4       61.10       67.05      9.78 o 
  10   8   4        5.69        9.94     10.01 o 
  -7   9   4        9.01       11.03      7.53 o 
  -6   9   4        0.52        1.07      7.33 o 
  -5   9   4       75.17       71.54      6.76 o 
  -4   9   4      120.10      120.35      7.51 o 
  -3   9   4       35.47       37.65      5.79 o 
  -2   9   4      170.29      166.00      9.62 o 
  -1   9   4      138.72      128.77      4.27 o 
   0   9   4      227.85      227.13      5.13 o 
   1   9   4        7.35        9.17      1.75 o 
   2   9   4       14.06       26.76      3.42 o 
   3   9   4      162.32      160.61      7.42 o 
   4   9   4      609.72      576.35     12.66 o 
   5   9   4      125.82      136.52      7.16 o 
   6   9   4       14.74        9.06      7.27 o 
   7   9   4      218.92      225.60     14.86 o 
   8   9   4      109.75       98.91     11.41 o 
   9   9   4      188.66      234.06     14.99 o 
  10   9   4       69.25       90.80     12.20 o 
  -6  10   4        3.74       -0.59      8.12 o 
  -5  10   4       28.49       30.91      6.37 o 
  -4  10   4        0.83       -1.00      5.10 o 
  -3  10   4        1.93       -0.21      4.87 o 
  -2  10   4       55.25       51.96      4.88 o 
  -1  10   4       79.65       77.41      3.86 o 
   0  10   4      210.19      204.88      7.62 o 
   1  10   4       17.32       14.92      3.48 o 
   2  10   4       26.64       25.36      3.28 o 
   3  10   4       83.10       86.39      4.54 o 
   4  10   4      609.68      650.63     24.45 o 
   5  10   4       48.50       47.58      5.61 o 
   6  10   4       27.49       20.68      7.31 o 
   7  10   4      161.86      179.09     14.51 o 
   8  10   4      115.22      126.52     13.45 o 
   9  10   4      114.72      122.64     13.18 o 
  -5  11   4       50.81       41.01     10.99 o 
  -4  11   4       39.39       43.42      6.65 o 
  -3  11   4       77.84       79.97      5.98 o 
  -2  11   4       96.86       89.44      7.85 o 
  -1  11   4       27.35       33.34      6.51 o 
   0  11   4       17.88       19.87      3.77 o 
   1  11   4        4.86        4.26      3.58 o 
   2  11   4      140.74      141.36      8.06 o 
   3  11   4       49.27       44.39      6.02 o 
   4  11   4       56.09       59.04      6.27 o 
   5  11   4       12.38       14.72      5.49 o 
   6  11   4        8.15       16.77      5.65 o 
   7  11   4       52.60       35.59     10.16 o 
   8  11   4      137.40      139.66     14.30 o 
  -3  12   4       25.68       22.75     10.28 o 
  -2  12   4        1.59       -3.19      7.00 o 
  -1  12   4        4.42        1.64      6.41 o 
   0  12   4       49.55       40.00      6.34 o 
   1  12   4       22.52       17.42      5.39 o 
   2  12   4        7.59        9.36      4.96 o 
   3  12   4        0.61       -0.36      5.38 o 
   4  12   4       81.24       78.32      7.09 o 
   5  12   4       70.74       75.53      7.09 o 
   6  12   4        0.57        3.55      6.63 o 
   7  12   4      229.07      245.00     17.51 o 
  -2  13   4       36.71       28.13     11.85 o 
  -1  13   4      155.15      155.28     14.59 o 
   0  13   4      220.63      215.78     11.42 o 
   1  13   4       17.82       28.57     11.05 o 
   2  13   4       46.57       55.55      6.93 o 
   3  13   4       71.36       72.42      8.30 o 
   4  13   4      115.94      105.49      8.70 o 
   5  13   4        1.39       -0.57      7.01 o 
   6  13   4        1.94        0.39     10.11 o 
   4  14   4       27.42       21.35     12.56 o 
  -3 -11   5       26.28       14.49     11.76 o 
  -2 -11   5       88.86       83.28     11.55 o 
  -1 -11   5       71.68       71.43     11.11 o 
   0 -11   5        1.05        0.04     11.02 o 
  -5 -10   5        5.48        3.19      9.13 o 
  -4 -10   5       16.88       13.62      8.52 o 
  -3 -10   5      109.10      129.72     14.44 o 
  -2 -10   5      120.99      129.76     12.73 o 
  -1 -10   5       99.49      100.57     11.30 o 
   0 -10   5       38.50       44.99      5.83 o 
   1 -10   5       93.87       79.28      7.05 o 
   2 -10   5       33.36       30.44      9.48 o 
   3 -10   5      125.03      143.56     13.64 o 
  -7  -9   5        4.30        0.59     11.16 o 
  -6  -9   5      277.12      299.79     18.14 o 
  -5  -9   5      317.52      364.02     19.83 o 
  -4  -9   5       81.29       85.02     11.33 o 
  -3  -9   5        6.72        8.96      8.68 o 
  -2  -9   5      132.27      137.87     12.21 o 
  -1  -9   5       37.84       28.99      4.62 o 
   0  -9   5        6.85        6.13      4.51 o 
   1  -9   5      108.69      104.28      5.64 o 
   2  -9   5       17.46       15.27      7.01 o 
   3  -9   5        4.44        3.11      8.99 o 
   4  -9   5       20.16       14.20      8.30 o 
  -8  -8   5        0.52        5.55      9.36 o 
  -7  -8   5      107.37      107.04     11.92 o 
  -6  -8   5      392.97      446.25     21.07 o 
  -5  -8   5        1.34        0.54      4.66 o 
  -4  -8   5      103.27      105.69      6.70 o 
  -3  -8   5       91.15       98.66     10.38 o 
  -2  -8   5       80.98       83.57     11.83 o 
  -1  -8   5      332.99      322.94      9.98 o 
   0  -8   5      266.60      269.89     11.95 o 
   1  -8   5       11.73       11.07      4.16 o 
   2  -8   5       10.27       13.62      6.06 o 
   3  -8   5       83.70       85.88      9.87 o 
   4  -8   5       11.12       16.59      8.49 o 
   5  -8   5       70.69       79.58     11.23 o 
  -9  -7   5        0.50       -0.83      8.95 o 
  -8  -7   5       11.32        7.27      8.88 o 
  -7  -7   5       53.42       43.32      5.66 o 
  -6  -7   5      342.11      335.48     11.09 o 
  -5  -7   5       21.13       23.89      5.86 o 
  -4  -7   5       26.13       28.99      4.55 o 
  -3  -7   5      168.13      159.67      9.85 o 
  -2  -7   5      986.54     1013.30     48.14 o 
  -1  -7   5      480.16      490.85     15.13 o 
   0  -7   5      195.62      193.17      7.75 o 
   1  -7   5      124.15      124.24      6.73 o 
   2  -7   5      192.37      188.24     11.47 o 
   3  -7   5      167.34      157.01      8.15 o 
   4  -7   5       16.21       22.09      8.72 o 
   5  -7   5       15.45       -0.46      8.57 o 
   6  -7   5        3.72        4.68      9.62 o 
 -10  -6   5        7.40       18.99     10.00 o 
  -9  -6   5       14.93       19.34      6.32 o 
  -8  -6   5       50.16       58.69      6.47 o 
  -7  -6   5      137.19      140.99      8.15 o 
  -6  -6   5       92.75       84.57      6.42 o 
  -5  -6   5       22.39       22.03      4.38 o 
  -4  -6   5       14.01       16.97      4.22 o 
  -3  -6   5        2.37        3.88      3.69 o 
  -2  -6   5      933.55      933.71     39.03 o 
  -1  -6   5      454.84      461.99     19.83 o 
   0  -6   5       27.60       32.97      4.41 o 
   1  -6   5      130.29      133.69      8.63 o 
   2  -6   5      226.07      236.23     11.76 o 
   3  -6   5       48.22       50.25      7.49 o 
   4  -6   5       39.58       28.96      8.40 o 
   5  -6   5       98.24      109.04     10.63 o 
   6  -6   5      159.00      165.47     13.17 o 
   7  -6   5      119.31      112.38     12.00 o 
 -10  -5   5      124.44      130.02     12.98 o 
  -9  -5   5      330.25      320.76     16.67 o 
  -8  -5   5        3.85        6.62      7.15 o 
  -7  -5   5      127.54      120.00      7.49 o 
  -6  -5   5       18.29       27.96      4.96 o 
  -5  -5   5       69.87       61.74      5.52 o 
  -4  -5   5      355.28      352.32      9.86 o 
  -3  -5   5      259.07      259.71      8.28 o 
  -2  -5   5       17.95       25.11      4.07 o 
  -1  -5   5      221.49      229.65      7.66 o 
   0  -5   5      569.12      544.72     10.96 o 
   1  -5   5       24.54       24.48      4.03 o 
   2  -5   5       65.79       63.41      7.06 o 
   3  -5   5       62.51       63.75      7.62 o 
   4  -5   5      104.50      111.22      6.96 o 
   5  -5   5      437.04      436.97     18.04 o 
   6  -5   5      111.30      122.34     11.05 o 
   7  -5   5        5.25       14.00      8.85 o 
   8  -5   5      257.87      279.15     17.70 o 
 -10  -4   5       18.70       22.90      6.81 o 
  -9  -4   5        1.45       -1.82      5.39 o 
  -8  -4   5        8.98        7.93      5.12 o 
  -7  -4   5      159.47      169.24      7.88 o 
  -6  -4   5      122.40      110.70      9.60 o 
  -5  -4   5      283.19      275.35     11.48 o 
  -4  -4   5        1.23        3.00      2.54 o 
  -3  -4   5       56.82       59.83      4.91 o 
  -2  -4   5     3496.71     3486.97     41.53 o 
  -1  -4   5      935.97      970.38     16.94 o 
   0  -4   5       15.03       19.18      2.10 o 
   1  -4   5      296.02      281.33      7.96 o 
   2  -4   5      261.66      246.86     10.91 o 
   3  -4   5      105.41      103.96      8.37 o 
   4  -4   5      136.83      136.95      9.99 o 
   5  -4   5        1.55       -0.27      6.74 o 
   6  -4   5       48.33       49.43      8.83 o 
   7  -4   5      267.73      277.11     15.31 o 
   8  -4   5      163.78      174.97     13.59 o 
   9  -4   5        2.53       -1.66     10.07 o 
 -11  -3   5       32.91       43.09     11.23 o 
 -10  -3   5       90.09       82.54     10.96 o 
  -9  -3   5      146.19      143.96     10.94 o 
  -8  -3   5        1.25        4.15      4.50 o 
  -7  -3   5      161.21      152.23     11.25 o 
  -6  -3   5       36.98       35.14      4.70 o 
  -5  -3   5        4.03        3.88      3.60 o 
  -4  -3   5       77.73       83.86     11.42 o 
  -3  -3   5      774.87      822.44     12.94 o 
  -2  -3   5     1416.16     1623.25     26.22 o 
  -1  -3   5      542.95      570.23     10.28 o 
   0  -3   5      376.46      369.11      8.44 o 
   1  -3   5      174.08      173.58      9.41 o 
   2  -3   5       59.95       52.36      5.91 o 
   3  -3   5      156.15      138.77      8.70 o 
   4  -3   5      197.41      205.65     10.63 o 
   5  -3   5       28.92       32.24      4.57 o 
   6  -3   5       23.90       18.23      6.61 o 
   7  -3   5      131.53      140.16     11.46 o 
   8  -3   5      250.17      270.33     16.09 o 
   9  -3   5        5.40        8.28      9.59 o 
 -11  -2   5       82.57       78.65     12.91 o 
 -10  -2   5       36.32       35.48      9.26 o 
  -9  -2   5      108.02      112.74      7.43 o 
  -8  -2   5       24.86       22.90      4.46 o 
  -7  -2   5        2.05        2.51      3.86 o 
  -6  -2   5      191.80      186.38     12.76 o 
  -5  -2   5       15.42       15.89      3.64 o 
  -4  -2   5       87.57       88.35      7.38 o 
  -3  -2   5      143.47      141.54      4.27 o 
  -2  -2   5      217.79      203.69      3.71 o 
  -1  -2   5      552.40      571.89      9.82 o 
   0  -2   5      737.79      721.01      7.49 o 
   1  -2   5      736.46      723.49     15.38 o 
   2  -2   5      599.33      630.81     15.03 o 
   3  -2   5      405.19      416.13     13.29 o 
   4  -2   5      131.73      125.28      8.67 o 
   5  -2   5      599.33      596.71     12.58 o 
   6  -2   5      631.49      658.79     19.49 o 
   7  -2   5      194.37      198.69     12.94 o 
   8  -2   5      417.56      434.23     18.40 o 
   9  -2   5       95.17      122.82     12.27 o 
  10  -2   5        1.80        3.71     10.44 o 
 -11  -1   5      102.13      113.79     12.97 o 
 -10  -1   5      246.38      212.20     15.39 o 
  -9  -1   5       69.45       78.22      9.80 o 
  -8  -1   5        1.65        2.85      3.76 o 
  -7  -1   5      114.80      121.88      6.59 o 
  -6  -1   5       91.55       84.21      3.15 o 
  -5  -1   5       60.17       64.97      2.87 o 
  -4  -1   5       28.55       28.63      4.67 o 
  -3  -1   5      610.47      684.97     18.18 o 
  -2  -1   5     1931.59     2154.53     18.22 o 
  -1  -1   5       64.87       47.73      1.97 o 
   0  -1   5      253.34      259.84      5.07 o 
   1  -1   5     1162.96     1244.57     19.12 o 
   2  -1   5       67.41       78.49      6.25 o 
   3  -1   5      132.06      123.49      7.66 o 
   4  -1   5      409.57      429.10     13.38 o 
   5  -1   5       59.10       62.24      4.97 o 
   6  -1   5      265.43      262.53     12.35 o 
   7  -1   5      733.46      793.44     21.64 o 
   8  -1   5       56.11       49.35      5.22 o 
   9  -1   5        3.15        5.45      6.49 o 
  10  -1   5      162.35      147.23     12.78 o 
 -10   0   5       88.48       98.56     11.93 o 
  -9   0   5      154.02      174.05     12.95 o 
  -8   0   5       32.32       37.75      4.52 o 
  -7   0   5       11.69       12.78      3.86 o 
  -6   0   5      138.81      144.58      6.18 o 
  -5   0   5      441.77      443.55     13.95 o 
  -4   0   5       95.13       86.23      3.50 o 
  -3   0   5      246.94      263.85      5.24 o 
  -2   0   5      359.04      361.38      5.68 o 
  -1   0   5     2162.59     2294.22     42.77 o 
   0   0   5      553.37      574.97      7.88 o 
   1   0   5      307.95      377.00      6.61 o 
   2   0   5        1.04        4.10      3.61 o 
   3   0   5      499.71      512.12     13.16 o 
   4   0   5        1.09        1.51      3.97 o 
   5   0   5      172.80      165.30      6.49 o 
   6   0   5       92.47       88.24      4.23 o 
   7   0   5      132.84      127.71      4.71 o 
   8   0   5      883.35      902.32     15.23 o 
   9   0   5      340.43      311.22      9.84 o 
  10   0   5        5.50        7.44      8.43 o 
  11   0   5        0.73       -8.08     10.85 o 
 -10   1   5      172.31      160.30     14.09 o 
  -9   1   5        3.85        9.03      8.73 o 
  -8   1   5        5.42       -0.30      7.15 o 
  -7   1   5      125.07      128.56     13.73 o 
  -6   1   5       10.55       10.64      2.89 o 
  -5   1   5        4.04        4.11      1.62 o 
  -4   1   5       25.96       25.98      1.84 o 
  -3   1   5      814.82      871.21     14.65 o 
  -2   1   5      465.23      459.53      6.21 o 
  -1   1   5      480.36      517.59      6.71 o 
   0   1   5     1505.49     1645.51     13.69 o 
   1   1   5      920.24      914.61     10.27 o 
   2   1   5        1.16        6.95      3.21 o 
   3   1   5      231.21      197.24      8.13 o 
   4   1   5      155.86      169.94      8.12 o 
   5   1   5      473.07      462.00      8.91 o 
   6   1   5      297.54      315.33      7.11 o 
   7   1   5      473.60      478.43      8.71 o 
   8   1   5       61.01       55.92      7.50 o 
   9   1   5        1.73        1.98      4.18 o 
  10   1   5       39.49       30.64      7.17 o 
  11   1   5       42.86       41.38      9.00 o 
 -10   2   5       50.32       65.89     10.84 o 
  -9   2   5       34.60       33.95      9.98 o 
  -8   2   5       11.85       15.80      8.02 o 
  -7   2   5        4.81        8.43      5.75 o 
  -6   2   5       14.89       17.53      6.09 o 
  -5   2   5       15.36       15.52      2.12 o 
  -4   2   5       43.84       38.55      2.36 o 
  -3   2   5      463.18      487.29      8.46 o 
  -2   2   5      666.09      660.42     12.36 o 
  -1   2   5      995.84     1043.67     11.29 o 
   0   2   5      608.84      660.25     12.74 o 
   1   2   5      448.76      394.96      6.69 o 
   2   2   5      505.72      546.88      9.35 o 
   3   2   5      644.84      711.45     17.24 o 
   4   2   5       54.13       45.87      3.35 o 
   5   2   5      672.06      639.71     12.59 o 
   6   2   5      252.53      264.08      6.57 o 
   7   2   5      225.59      208.73     12.05 o 
   8   2   5       69.51       63.04      5.38 o 
   9   2   5      143.46      138.95      7.22 o 
  10   2   5       43.94       35.61      5.25 o 
  11   2   5        3.27        4.86      9.15 o 
 -10   3   5      180.51      228.94     16.45 o 
  -9   3   5       81.31       80.85     11.65 o 
  -8   3   5       73.04       57.88      9.40 o 
  -7   3   5       62.45       70.39      9.55 o 
  -6   3   5      165.57      160.83      7.37 o 
  -5   3   5      219.17      214.90      6.72 o 
  -4   3   5       27.02       23.30      2.12 o 
  -3   3   5        7.82       11.57      1.91 o 
  -2   3   5        1.97        0.27      1.74 o 
  -1   3   5      455.73      446.74      9.36 o 
   0   3   5     1183.37     1231.85     15.15 o 
   1   3   5      168.61      191.24      3.42 o 
   2   3   5      498.59      638.06      7.81 o 
   3   3   5      151.61      155.47      9.81 o 
   4   3   5      461.31      483.76     10.89 o 
   5   3   5      588.86      525.19      8.52 o 
   6   3   5        2.07        3.53      2.15 o 
   7   3   5      367.82      356.05      8.97 o 
   8   3   5      497.26      494.81     11.19 o 
   9   3   5      179.54      180.82      7.66 o 
  10   3   5        2.21        2.40      4.71 o 
  11   3   5      171.84      174.73      9.25 o 
  -9   4   5        0.51        5.61      9.80 o 
  -8   4   5        1.60        3.07      8.14 o 
  -7   4   5      353.57      382.95     17.11 o 
  -6   4   5      104.18      109.89      6.25 o 
  -5   4   5        1.86        2.60      2.16 o 
  -4   4   5       43.38       36.94      2.90 o 
  -3   4   5       15.21       12.69      1.39 o 
  -2   4   5      759.88      720.69     13.14 o 
  -1   4   5     1558.56     1655.54     11.82 o 
   0   4   5        1.02        3.01      1.56 o 
   1   4   5      342.23      415.02      6.08 o 
   2   4   5      594.41      642.62      8.76 o 
   3   4   5      423.54      464.87      5.28 o 
   4   4   5      312.83      292.10      5.18 o 
   5   4   5      345.34      353.05      5.98 o 
   6   4   5       19.09       17.44      3.02 o 
   7   4   5      295.99      292.06     11.44 o 
   8   4   5      289.14      279.27      8.39 o 
   9   4   5      361.84      366.19     10.23 o 
  10   4   5      112.93      106.05      6.34 o 
  11   4   5       75.27       82.65     10.16 o 
  -9   5   5       29.47       35.92     11.33 o 
  -8   5   5      221.72      238.31     15.96 o 
  -7   5   5       14.97       19.76      4.71 o 
  -6   5   5        9.97       11.24      4.02 o 
  -5   5   5      136.62      131.95      6.61 o 
  -4   5   5      266.12      258.56      6.58 o 
  -3   5   5      492.86      460.75      7.76 o 
  -2   5   5      327.79      299.11      4.19 o 
  -1   5   5       97.51       94.48      3.86 o 
   0   5   5     1200.79     1265.85      8.87 o 
   1   5   5      492.35      486.80      5.23 o 
   2   5   5      241.06      224.82      3.56 o 
   3   5   5      106.66      104.55      2.15 o 
   4   5   5       41.62       37.23      1.28 o 
   5   5   5        1.26        1.07      1.47 o 
   6   5   5        3.99        2.83      2.12 o 
   7   5   5      216.06      227.34      6.61 o 
   8   5   5        2.79        4.57      3.27 o 
   9   5   5       15.13       20.01      7.96 o 
  10   5   5        9.08       11.32      7.44 o 
  11   5   5      157.00      180.51     13.50 o 
  -8   6   5       28.83       24.85      7.94 o 
  -7   6   5      103.87      111.08      7.30 o 
  -6   6   5       73.68       75.46      6.25 o 
  -5   6   5       54.23       60.59      8.15 o 
  -4   6   5        2.40        2.76      3.87 o 
  -3   6   5        1.48        1.47      0.85 o 
  -2   6   5      352.68      340.08      5.61 o 
  -1   6   5      332.05      336.76      4.46 o 
   0   6   5      213.61      198.33      3.64 o 
   1   6   5        1.59        1.01      0.99 o 
   2   6   5      213.40      213.32      4.12 o 
   3   6   5      232.34      246.62      8.03 o 
   4   6   5      906.78      907.98     10.19 o 
   5   6   5       85.99       85.02      4.21 o 
   6   6   5       74.85       63.22      4.02 o 
   7   6   5      177.09      168.68      4.96 o 
   8   6   5      265.07      254.85     13.61 o 
   9   6   5      378.86      394.91     17.71 o 
  10   6   5       44.82       41.14      8.53 o 
  11   6   5      108.34      100.18     11.63 o 
  -8   7   5       64.08       68.88     12.40 o 
  -7   7   5       42.54       29.59      5.46 o 
  -6   7   5        2.75        2.11      4.78 o 
  -5   7   5      127.23      135.02      7.43 o 
  -4   7   5       71.18       71.81      5.91 o 
  -3   7   5       26.70       18.20      4.08 o 
  -2   7   5       27.25       27.71      2.43 o 
  -1   7   5      239.03      234.09      4.82 o 
   0   7   5       99.06       87.58      2.57 o 
   1   7   5        1.95        1.60      0.99 o 
   2   7   5      754.12      772.69     25.11 o 
   3   7   5      213.50      205.62      8.21 o 
   4   7   5      250.94      248.90     11.90 o 
   5   7   5        0.80        1.81      5.09 o 
   6   7   5        2.72        8.63      5.91 o 
   7   7   5      355.93      351.56     15.36 o 
   8   7   5      313.85      331.44     16.38 o 
   9   7   5      174.72      196.87     13.90 o 
  10   7   5       16.88       22.24      8.51 o 
  11   7   5       35.95       45.38     10.99 o 
  -7   8   5       44.37       61.20      6.85 o 
  -6   8   5      167.00      169.02      8.99 o 
  -5   8   5      166.15      174.25      8.72 o 
  -4   8   5        4.42        8.07      4.78 o 
  -3   8   5      302.01      309.43     24.06 o 
  -2   8   5      162.53      156.72      4.43 o 
  -1   8   5       13.09        9.47      2.35 o 
   0   8   5      678.61      687.15      7.32 o 
   1   8   5      131.06      129.54      2.63 o 
   2   8   5        2.81        2.18      2.60 o 
   3   8   5      119.97      116.70      6.21 o 
   4   8   5      408.58      400.71     10.34 o 
   5   8   5      242.33      225.67     12.50 o 
   6   8   5        1.30       -1.01      7.09 o 
   7   8   5      114.25      114.10     10.79 o 
   8   8   5       59.86       72.21     10.54 o 
   9   8   5      236.11      254.15     16.06 o 
  10   8   5       37.05       32.78     10.76 o 
  -7   9   5       78.29       76.88     11.71 o 
  -6   9   5        8.63       11.89      6.08 o 
  -5   9   5      117.21      116.29      8.01 o 
  -4   9   5      127.38      106.73      7.37 o 
  -3   9   5       49.90       52.35      5.77 o 
  -2   9   5       52.98       58.36      4.56 o 
  -1   9   5      178.01      183.41      5.00 o 
   0   9   5        8.83       11.55      2.16 o 
   1   9   5       53.02       53.36      2.69 o 
   2   9   5      858.43      838.11     11.41 o 
   3   9   5       32.96       35.38      4.58 o 
   4   9   5       24.63       19.25      4.88 o 
   5   9   5      173.44      165.64     11.79 o 
   6   9   5        6.62        7.94      6.63 o 
   7   9   5      133.60      149.60     12.76 o 
   8   9   5      152.21      161.08     12.95 o 
   9   9   5       16.93       13.91      8.46 o 
  10   9   5        4.70       -1.03     11.26 o 
  -6  10   5       81.15       77.85      8.02 o 
  -5  10   5      108.89      102.11      8.19 o 
  -4  10   5        5.60        4.56      5.93 o 
  -3  10   5        1.56       -2.41      5.08 o 
  -2  10   5        3.28        1.38      3.64 o 
  -1  10   5      229.72      225.71      7.21 o 
   0  10   5      818.36      797.25     11.00 o 
   1  10   5      199.42      192.42      5.51 o 
   2  10   5       16.19       20.28      3.53 o 
   3  10   5      139.36      138.64      5.68 o 
   4  10   5      491.93      470.35     12.50 o 
   5  10   5        0.90        2.66      4.87 o 
   6  10   5       31.61       24.28      7.91 o 
   7  10   5       41.74       49.65     10.56 o 
   8  10   5      153.63      167.55     14.94 o 
   9  10   5       81.67       83.79     12.03 o 
  -5  11   5       75.31       82.74     11.21 o 
  -4  11   5       14.90       17.42      5.38 o 
  -3  11   5       22.41       20.68      4.85 o 
  -2  11   5        2.93        5.64      6.06 o 
  -1  11   5      216.68      210.86     13.99 o 
   0  11   5      107.94      115.89      9.28 o 
   1  11   5       15.05       14.27      3.53 o 
   2  11   5      107.71      112.14      9.05 o 
   3  11   5      196.25      214.27      9.31 o 
   4  11   5       10.88       11.83      4.70 o 
   5  11   5      125.99      108.56      7.66 o 
   6  11   5       53.28       53.78     10.36 o 
   7  11   5       29.03       23.10      9.70 o 
   8  11   5      105.04      107.81     13.51 o 
  -3  12   5       25.57       24.09     10.32 o 
  -2  12   5        1.09        4.70      7.50 o 
  -1  12   5      136.52      124.23      9.29 o 
   0  12   5       33.86       27.29      6.62 o 
   1  12   5       78.21       76.84      6.24 o 
   2  12   5       76.29       72.77      6.76 o 
   3  12   5        1.07        0.36      5.48 o 
   4  12   5        1.58        0.43      5.43 o 
   5  12   5        0.75        4.22      5.72 o 
   6  12   5       57.62       33.91      9.90 o 
   7  12   5      119.57      132.98     13.72 o 
  -2  13   5       13.13       19.43     12.85 o 
  -1  13   5      364.56      313.45     18.60 o 
   0  13   5      107.88       95.96      9.05 o 
   1  13   5       29.06       23.78     10.48 o 
   2  13   5       13.56       17.80      8.26 o 
   3  13   5      130.80      136.51      8.92 o 
   4  13   5       44.32       51.54      7.17 o 
   5  13   5        3.61       -1.95      6.53 o 
   6  13   5       14.65       13.28     10.17 o 
   4  14   5       41.00       49.90     12.80 o 
  -1 -11   6       66.96       52.63     11.82 o 
   0 -11   6       64.77       51.95     14.05 o 
  -4 -10   6        0.49       -1.98     11.11 o 
  -3 -10   6       29.75       35.59     11.02 o 
  -2 -10   6      384.69      388.30     20.04 o 
  -1 -10   6      298.11      290.85     17.76 o 
   0 -10   6       57.48       72.68     11.26 o 
   1 -10   6       18.64       14.03      9.14 o 
   2 -10   6      231.05      231.39     15.78 o 
  -6  -9   6        7.81       13.74     11.88 o 
  -5  -9   6        7.58       -3.92     10.15 o 
  -4  -9   6       39.27       36.02     10.58 o 
  -3  -9   6       32.50       30.80      9.96 o 
  -2  -9   6       80.73       84.48     10.91 o 
  -1  -9   6       10.85       19.57      8.98 o 
   0  -9   6       64.28       57.33      6.00 o 
   1  -9   6      106.94      115.56     10.93 o 
   2  -9   6        6.32        4.62      5.57 o 
   3  -9   6       13.33       12.66     10.38 o 
   4  -9   6       18.54       20.15      9.87 o 
  -7  -8   6       74.65       86.16     13.05 o 
  -6  -8   6       11.99       22.18     10.50 o 
  -5  -8   6       21.82       16.21     10.13 o 
  -4  -8   6        8.47       10.77      4.91 o 
  -3  -8   6       59.10       59.93      5.75 o 
  -2  -8   6      386.47      365.50     11.64 o 
  -1  -8   6      119.90      131.91      8.80 o 
   0  -8   6       64.30       58.19      6.01 o 
   1  -8   6       39.54       35.59      5.20 o 
   2  -8   6       58.56       59.97      8.23 o 
   3  -8   6       23.13       25.22      8.62 o 
   4  -8   6       19.72       16.14      9.73 o 
   5  -8   6      108.40       98.40     11.69 o 
  -8  -7   6       43.61       34.86      9.39 o 
  -7  -7   6       94.54      102.68      7.78 o 
  -6  -7   6        1.60        1.85      5.61 o 
  -5  -7   6       24.43       26.27      5.18 o 
  -4  -7   6        8.52        6.85      4.51 o 
  -3  -7   6      103.92       96.71      6.66 o 
  -2  -7   6      457.59      448.39     11.79 o 
  -1  -7   6      167.93      173.38      8.56 o 
   0  -7   6       51.84       53.49      5.41 o 
   1  -7   6      144.71      144.84      7.64 o 
   2  -7   6      162.28      158.56     11.20 o 
   3  -7   6       59.25       52.11      8.35 o 
   4  -7   6       59.63       54.99      9.06 o 
   5  -7   6        0.73       -0.92      8.73 o 
   6  -7   6        2.37        0.23      8.99 o 
  -9  -6   6       64.80       60.16      7.54 o 
  -8  -6   6       49.20       65.98     11.57 o 
  -7  -6   6       68.06       77.17      7.46 o 
  -6  -6   6        0.99        3.10      4.36 o 
  -5  -6   6       48.73       55.33      5.63 o 
  -4  -6   6       25.15       21.06      4.93 o 
  -3  -6   6      109.35      103.16     13.75 o 
  -2  -6   6      340.49      343.66     10.38 o 
  -1  -6   6      339.87      339.94     10.12 o 
   0  -6   6      324.58      310.93      9.75 o 
   1  -6   6      145.85      162.94      9.03 o 
   2  -6   6       77.62       79.06      8.49 o 
   3  -6   6      128.53      133.47     10.44 o 
   4  -6   6      102.50      112.74      7.55 o 
   5  -6   6       81.34       78.65     10.54 o 
   6  -6   6      115.37      116.44     12.50 o 
   7  -6   6       86.69       92.81     12.01 o 
 -10  -5   6       92.25      115.21     12.96 o 
  -9  -5   6      183.52      208.06     10.49 o 
  -8  -5   6       45.93       50.09      6.23 o 
  -7  -5   6        4.02        8.49      5.35 o 
  -6  -5   6        1.22       -0.01      4.26 o 
  -5  -5   6        0.90        4.86      4.10 o 
  -4  -5   6       97.70       86.44      6.23 o 
  -3  -5   6      258.99      266.45     18.28 o 
  -2  -5   6      206.58      197.08      7.82 o 
  -1  -5   6      208.45      213.39      7.84 o 
   0  -5   6        5.96        7.79      1.50 o 
   1  -5   6      346.88      352.90      9.96 o 
   2  -5   6       14.70       22.05      5.69 o 
   3  -5   6       52.14       50.93      7.19 o 
   4  -5   6       34.72       26.73      7.38 o 
   5  -5   6       21.22       21.73      7.11 o 
   6  -5   6      149.01      145.82     13.11 o 
   7  -5   6      268.38      238.58     15.60 o 
   8  -5   6      128.64      155.48     13.56 o 
 -10  -4   6      158.59      155.91      9.63 o 
  -9  -4   6       29.60       25.72      5.87 o 
  -8  -4   6       18.57        7.54      7.15 o 
  -7  -4   6      206.85      236.46     14.05 o 
  -6  -4   6        3.48        1.91      6.08 o 
  -5  -4   6      128.73      112.91      7.07 o 
  -4  -4   6      459.50      454.67     15.15 o 
  -3  -4   6       37.57       35.20      4.56 o 
  -2  -4   6       15.46       21.58      6.06 o 
  -1  -4   6     1117.70     1039.99     11.71 o 
   0  -4   6      589.72      563.01     10.78 o 
   1  -4   6      102.94      103.34      7.87 o 
   2  -4   6      108.83       99.27      8.48 o 
   3  -4   6       77.73       83.80      8.82 o 
   4  -4   6       26.22       36.05      7.46 o 
   5  -4   6      355.68      356.40     11.27 o 
   6  -4   6      140.84      147.39     11.93 o 
   7  -4   6       77.87       73.73     10.71 o 
   8  -4   6      119.70      125.23     13.54 o 
 -10  -3   6       85.37       95.65     11.35 o 
  -9  -3   6       15.41       20.24      5.75 o 
  -8  -3   6        0.59        1.57      5.02 o 
  -7  -3   6       48.82       48.39      5.71 o 
  -6  -3   6      409.13      386.34     11.01 o 
  -5  -3   6       73.36       74.56      5.64 o 
  -4  -3   6      166.91      167.96     10.19 o 
  -3  -3   6      642.84      649.17      8.54 o 
  -2  -3   6      974.88      984.87     37.22 o 
  -1  -3   6       90.02       91.90      3.68 o 
   0  -3   6      285.89      284.17      8.29 o 
   1  -3   6       22.63       22.58      5.23 o 
   2  -3   6       35.38       41.54      6.49 o 
   3  -3   6      426.71      440.50     15.11 o 
   4  -3   6       62.37       65.19      7.81 o 
   5  -3   6       43.19       40.57      5.40 o 
   6  -3   6       24.14       23.50      7.35 o 
   7  -3   6      114.61      129.08     11.12 o 
   8  -3   6       90.09      107.62     11.79 o 
   9  -3   6       16.08       12.49      7.94 o 
 -10  -2   6      106.87      115.06     12.26 o 
  -9  -2   6       83.93       90.80      7.58 o 
  -8  -2   6       69.52       74.82      6.50 o 
  -7  -2   6       73.45       89.09      6.50 o 
  -6  -2   6       11.37       13.39      4.44 o 
  -5  -2   6       46.58       52.07      4.93 o 
  -4  -2   6      113.88      119.12      6.22 o 
  -3  -2   6       63.89       62.49      4.74 o 
  -2  -2   6        3.79        2.87      1.22 o 
  -1  -2   6      352.96      331.17     12.67 o 
   0  -2   6      589.89      590.01      7.64 o 
   1  -2   6      538.65      567.84     14.98 o 
   2  -2   6      536.69      490.76     14.52 o 
   3  -2   6      232.23      235.36     10.89 o 
   4  -2   6       16.59       13.67      6.39 o 
   5  -2   6      583.41      596.89     18.57 o 
   6  -2   6      455.27      436.57     16.81 o 
   7  -2   6      258.95      247.40     14.25 o 
   8  -2   6       32.07       39.29      8.22 o 
   9  -2   6       64.71       69.38     11.33 o 
  10  -2   6       65.37       65.30     10.76 o 
 -10  -1   6       63.63       66.12     10.38 o 
  -9  -1   6        4.37        7.74      9.13 o 
  -8  -1   6      105.58      100.96      6.66 o 
  -7  -1   6      225.71      225.82      8.60 o 
  -6  -1   6        6.33        9.58      3.93 o 
  -5  -1   6        6.47        5.21      2.42 o 
  -4  -1   6       53.54       54.43      4.57 o 
  -3  -1   6       18.04       17.47      2.84 o 
  -2  -1   6        5.46        4.18      1.55 o 
  -1  -1   6      615.47      643.05      8.43 o 
   0  -1   6      255.55      240.15      5.44 o 
   1  -1   6       13.73       18.08      2.47 o 
   2  -1   6      106.14       96.12      7.26 o 
   3  -1   6      249.96      278.31     11.43 o 
   4  -1   6      233.00      240.47     11.38 o 
   5  -1   6      467.97      498.04     16.50 o 
   6  -1   6       59.33       63.86      5.72 o 
   7  -1   6       43.56       39.12      7.91 o 
   8  -1   6      191.65      198.52     12.68 o 
   9  -1   6       49.51       58.30      9.64 o 
  10  -1   6        8.68        3.89      9.46 o 
 -10   0   6      303.62      357.78     19.78 o 
  -9   0   6       75.28       76.10     11.34 o 
  -8   0   6       55.31       62.31      5.63 o 
  -7   0   6      266.60      267.04     12.13 o 
  -6   0   6      995.62     1011.92     27.44 o 
  -5   0   6      552.30      534.66      7.81 o 
  -4   0   6       10.66        8.23      2.24 o 
  -3   0   6      177.79      188.24      6.30 o 
  -2   0   6      770.96      730.02      9.09 o 
  -1   0   6      255.77      249.86      4.92 o 
   0   0   6      397.71      420.82     12.12 o 
   1   0   6       10.18        8.09      2.06 o 
   2   0   6      121.26       98.34      6.75 o 
   3   0   6      550.18      557.08     14.59 o 
   4   0   6       24.97       20.27      5.21 o 
   5   0   6       10.05       11.60      5.62 o 
   6   0   6       24.11       25.70      4.41 o 
   7   0   6      372.76      379.79     22.55 o 
   8   0   6       23.83       27.03      8.20 o 
   9   0   6      251.34      237.40      9.29 o 
  10   0   6       94.33       94.98     10.59 o 
  11   0   6      118.29      144.35     13.96 o 
 -10   1   6        8.20        4.66      9.02 o 
  -9   1   6        8.99       12.57      8.18 o 
  -8   1   6      187.11      208.07     14.17 o 
  -7   1   6      293.18      309.92      8.80 o 
  -6   1   6       44.32       43.61      4.24 o 
  -5   1   6       34.67       32.88      3.95 o 
  -4   1   6      117.78       98.42      5.06 o 
  -3   1   6       14.11       25.02      5.62 o 
  -2   1   6      129.03      106.17      4.98 o 
  -1   1   6     1174.77     1273.85     15.92 o 
   0   1   6      314.97      316.33      6.80 o 
   1   1   6      161.00      209.86     18.22 o 
   2   1   6      249.87      244.43      9.21 o 
   3   1   6      169.09      183.55      8.46 o 
   4   1   6      488.21      497.87     14.19 o 
   5   1   6      101.20      104.75      7.71 o 
   6   1   6      453.26      453.76      7.92 o 
   7   1   6       28.37       25.64      3.39 o 
   8   1   6      211.35      202.49     12.93 o 
   9   1   6      105.35      110.86      6.96 o 
  10   1   6       13.64       13.99      8.59 o 
  11   1   6      180.01      181.35     13.44 o 
 -10   2   6       41.44       39.48     11.93 o 
  -9   2   6       22.51       31.77      9.50 o 
  -8   2   6      180.06      205.57     14.80 o 
  -7   2   6      116.93      130.81     11.40 o 
  -6   2   6       29.11       37.28      7.22 o 
  -5   2   6       82.16       76.69      4.22 o 
  -4   2   6      138.93      124.05     11.55 o 
  -3   2   6      510.43      498.58      8.93 o 
  -2   2   6      846.73      822.96     20.18 o 
  -1   2   6       71.76       71.81      2.75 o 
   0   2   6      386.80      379.97     10.65 o 
   1   2   6     1998.54     2093.18     13.76 o 
   2   2   6     3757.41     3959.41     33.20 o 
   3   2   6      545.01      619.70     14.04 o 
   4   2   6      238.99      244.75      9.81 o 
   5   2   6        3.35        7.60      2.78 o 
   6   2   6        8.06        8.57      2.80 o 
   7   2   6      391.14      385.43      8.68 o 
   8   2   6       34.66       37.41      4.77 o 
   9   2   6       44.30       43.44      5.05 o 
  10   2   6       19.27       18.96      5.21 o 
  11   2   6      143.54      140.41     11.94 o 
  -9   3   6       12.76       15.86      7.74 o 
  -8   3   6      147.29      140.73     12.27 o 
  -7   3   6      282.23      263.44     15.09 o 
  -6   3   6      230.07      226.01      6.94 o 
  -5   3   6      246.96      222.55      5.57 o 
  -4   3   6        6.12        5.19      2.24 o 
  -3   3   6       83.17       86.03      5.76 o 
  -2   3   6       60.47       52.14      3.28 o 
  -1   3   6      407.66      436.52     11.89 o 
   0   3   6      378.30      334.05      8.08 o 
   1   3   6      129.22      164.42      5.14 o 
   2   3   6      189.77      221.04      6.23 o 
   3   3   6      427.48      467.73     11.60 o 
   4   3   6      321.10      325.06      7.54 o 
   5   3   6      127.12      121.42     10.84 o 
   6   3   6       14.27       18.38      3.25 o 
   7   3   6      143.63      132.40      6.26 o 
   8   3   6       16.24       15.19      3.92 o 
   9   3   6      231.70      232.24      8.85 o 
  10   3   6       85.71       88.47      6.53 o 
  11   3   6       74.44       76.37      9.77 o 
  -9   4   6      348.63      391.29     20.07 o 
  -8   4   6      168.60      179.55     13.63 o 
  -7   4   6       36.08       41.52      9.28 o 
  -6   4   6      305.43      297.99      7.60 o 
  -5   4   6      419.40      387.21      8.84 o 
  -4   4   6       72.83       66.00      5.64 o 
  -3   4   6      162.89      166.04      6.39 o 
  -2   4   6      100.93       80.57      5.63 o 
  -1   4   6       62.73       48.58      5.13 o 
   0   4   6      586.22      592.53      7.23 o 
   1   4   6      213.53      213.59      5.12 o 
   2   4   6      619.05      621.76      8.01 o 
   3   4   6      393.38      423.58      8.50 o 
   4   4   6      841.03      834.00     19.10 o 
   5   4   6       79.67       62.12      4.09 o 
   6   4   6       76.82       65.86      3.95 o 
   7   4   6      314.46      308.21      8.37 o 
   8   4   6      868.19      875.07     39.74 o 
   9   4   6      294.33      294.59      9.60 o 
  10   4   6        6.72        4.48      7.23 o 
  11   4   6      168.98      157.26     13.11 o 
  -8   5   6      104.76      104.91     12.67 o 
  -7   5   6      243.07      240.37     15.34 o 
  -6   5   6       48.67       52.77      6.23 o 
  -5   5   6      276.51      258.84      6.33 o 
  -4   5   6       48.07       49.89      4.06 o 
  -3   5   6       22.28       20.69      1.81 o 
  -2   5   6      376.11      388.05      6.30 o 
  -1   5   6      618.90      651.06     11.78 o 
   0   5   6      261.90      243.61      3.94 o 
   1   5   6      402.46      393.09     10.81 o 
   2   5   6     1316.60     1310.92     36.30 o 
   3   5   6      214.51      212.98      5.18 o 
   4   5   6        3.64        4.67      1.41 o 
   5   5   6      571.73      545.99      6.50 o 
   6   5   6       97.17       96.85      5.26 o 
   7   5   6      116.23      109.83      8.55 o 
   8   5   6       32.51       22.36      3.50 o 
   9   5   6        1.79        7.14      7.25 o 
  10   5   6       28.43       25.57      8.42 o 
  11   5   6       43.10       42.92      9.69 o 
  -8   6   6       76.35       92.62     12.61 o 
  -7   6   6       38.05       59.63     13.01 o 
  -6   6   6      287.58      306.48     10.36 o 
  -5   6   6      117.52      114.80     11.98 o 
  -4   6   6       36.77       40.53      5.09 o 
  -3   6   6      588.51      590.02     10.73 o 
  -2   6   6       87.00       87.59      3.57 o 
  -1   6   6      183.49      181.66      3.67 o 
   0   6   6      714.63      715.93      5.95 o 
   1   6   6      647.79      657.15      5.49 o 
   2   6   6      823.96      799.87      9.68 o 
   3   6   6      507.42      526.30     12.62 o 
   4   6   6      177.71      170.94      3.49 o 
   5   6   6      112.61      104.89      3.18 o 
   6   6   6       70.50       77.52      3.37 o 
   7   6   6      112.14      106.61      4.55 o 
   8   6   6      265.11      256.22     14.22 o 
   9   6   6       40.05       35.34      8.85 o 
  10   6   6        2.27       -0.49      8.47 o 
  11   6   6      141.94      132.65     13.35 o 
  -7   7   6        6.99        7.48      5.97 o 
  -6   7   6      110.43       96.67      7.17 o 
  -5   7   6      266.39      280.40     10.25 o 
  -4   7   6        0.95        0.68      3.65 o 
  -3   7   6      142.66      143.15      7.12 o 
  -2   7   6      114.36      110.79      3.91 o 
  -1   7   6      579.98      587.54      7.78 o 
   0   7   6      551.66      554.40      6.14 o 
   1   7   6       33.01       31.08      1.55 o 
   2   7   6      105.79       99.59      3.41 o 
   3   7   6      373.19      378.17      5.98 o 
   4   7   6      192.03      184.31     10.86 o 
   5   7   6        5.14        4.97      5.46 o 
   6   7   6      236.04      220.08     12.66 o 
   7   7   6       61.66       65.56      9.43 o 
   8   7   6      190.97      195.60     13.76 o 
   9   7   6       66.35       63.28     10.68 o 
  10   7   6        5.02        3.71      7.73 o 
  11   7   6       11.27       13.79     10.95 o 
  -7   8   6      157.36      153.50      9.56 o 
  -6   8   6      176.15      190.16      9.73 o 
  -5   8   6       80.14       79.91      7.09 o 
  -4   8   6        6.03        9.01      4.96 o 
  -3   8   6      136.90      122.55      7.27 o 
  -2   8   6      314.09      316.30      5.83 o 
  -1   8   6      565.13      590.54      9.18 o 
   0   8   6       33.38       33.31      2.06 o 
   1   8   6      405.51      409.15      4.19 o 
   2   8   6      524.50      531.83     10.20 o 
   3   8   6      162.24      169.97      7.15 o 
   4   8   6      146.76      152.13     10.89 o 
   5   8   6        0.72        0.46      7.02 o 
   6   8   6       94.64       78.78      8.74 o 
   7   8   6      128.43      145.24     11.17 o 
   8   8   6      178.91      192.28     14.03 o 
   9   8   6        0.87       -2.16      6.88 o 
  10   8   6       52.00       47.71      9.96 o 
  -7   9   6       22.05       29.42     12.01 o 
  -6   9   6      156.59      146.26     13.62 o 
  -5   9   6       51.88       50.18      6.56 o 
  -4   9   6       56.86       61.45      6.72 o 
  -3   9   6       80.58       92.34      6.80 o 
  -2   9   6       12.30       11.00      3.84 o 
  -1   9   6      451.69      467.30      7.54 o 
   0   9   6      304.13      309.88      4.67 o 
   1   9   6       12.79       15.41      2.15 o 
   2   9   6       60.06       75.38      4.55 o 
   3   9   6      273.47      282.58      9.49 o 
   4   9   6       65.05       67.48      8.48 o 
   5   9   6       48.77       44.54      7.95 o 
   6   9   6      175.77      181.69     12.45 o 
   7   9   6        1.62        3.55      7.71 o 
   8   9   6       28.84       29.02      9.42 o 
   9   9   6        0.87        1.15      9.94 o 
  -6  10   6       54.51       56.17      8.59 o 
  -5  10   6       22.32       28.27      6.57 o 
  -4  10   6        1.45        4.18      5.46 o 
  -3  10   6        3.46        2.99      4.42 o 
  -2  10   6      216.75      225.39      7.74 o 
  -1  10   6      661.89      657.52     14.34 o 
   0  10   6       22.18       21.79      3.97 o 
   1  10   6      289.48      304.02      6.89 o 
   2  10   6      184.50      202.42     10.18 o 
   3  10   6      240.19      269.24      7.66 o 
   4  10   6      447.11      444.79     21.47 o 
   5  10   6      168.58      153.60     11.35 o 
   6  10   6       37.68       61.63      9.96 o 
   7  10   6      132.42      151.03     13.75 o 
   8  10   6      146.00      144.99     13.31 o 
   9  10   6        3.74        8.55      8.87 o 
  -5  11   6       18.43       17.93     10.88 o 
  -4  11   6       10.90        9.90      5.82 o 
  -3  11   6        2.78        5.52      6.78 o 
  -2  11   6       16.16       18.02      6.43 o 
  -1  11   6      252.00      243.49     26.02 o 
   0  11   6       29.95       31.89      6.18 o 
   1  11   6       69.18       75.10      4.35 o 
   2  11   6       62.77       58.71      4.72 o 
   3  11   6      205.27      215.42      7.29 o 
   4  11   6       64.40       75.55      5.01 o 
   5  11   6       64.49       61.46      9.68 o 
   6  11   6       39.93       34.41      9.45 o 
   7  11   6       12.73       16.35      8.29 o 
   8  11   6       15.19       21.79      8.67 o 
  -3  12   6       18.07       27.75     10.75 o 
  -2  12   6      136.11      158.43     22.07 o 
  -1  12   6      173.34      163.33     15.61 o 
   0  12   6        0.88        1.94      6.15 o 
   1  12   6        2.30        0.76      6.25 o 
   2  12   6       24.15       19.31      5.70 o 
   3  12   6      300.22      297.70     22.06 o 
   4  12   6       32.89       40.12      6.58 o 
   5  12   6       12.95       13.50      8.17 o 
   6  12   6       75.85       55.50      9.83 o 
   7  12   6      130.18      128.07     13.43 o 
  -1  13   6       19.97       22.46     10.46 o 
   0  13   6       35.88       20.16     10.56 o 
   1  13   6       57.54       62.34     10.68 o 
   2  13   6       67.00       73.25     11.30 o 
   3  13   6       90.24       91.40      7.77 o 
   4  13   6       46.00       41.68      7.21 o 
   5  13   6       10.47        3.87      9.82 o 
   4  14   6       86.65       82.82     11.51 o 
  -2 -10   7      119.10      115.73     13.66 o 
  -1 -10   7       48.62       61.22     12.88 o 
   0 -10   7       29.02       38.35     10.92 o 
   1 -10   7       35.53       30.63     11.90 o 
  -5  -9   7       11.59       16.66     10.13 o 
  -4  -9   7        3.63        9.80      9.81 o 
  -3  -9   7       14.31       14.78     10.58 o 
  -2  -9   7       38.50       29.26     10.45 o 
  -1  -9   7        1.11        2.24      8.92 o 
   0  -9   7        8.38        7.49     10.57 o 
   1  -9   7       65.09       58.06      8.83 o 
   2  -9   7       34.12       29.97      6.93 o 
   3  -9   7        0.49        0.85     10.67 o 
  -6  -8   7        0.99       -1.26     10.01 o 
  -5  -8   7       68.09       73.93     11.17 o 
  -4  -8   7      159.71      173.92      9.07 o 
  -3  -8   7      157.75      170.31      8.77 o 
  -2  -8   7        2.56        2.38      5.07 o 
  -1  -8   7        1.63        0.69      4.88 o 
   0  -8   7       93.87       89.36      7.25 o 
   1  -8   7       48.00       54.46      8.40 o 
   2  -8   7        3.68        5.68      7.84 o 
   3  -8   7       50.63       55.25      6.46 o 
   4  -8   7       30.36       32.57     10.47 o 
  -8  -7   7       27.57       29.83     12.20 o 
  -7  -7   7        5.68        2.21      6.81 o 
  -6  -7   7      175.34      196.17      9.71 o 
  -5  -7   7       31.81       33.50      6.03 o 
  -4  -7   7       16.77       16.01      5.28 o 
  -3  -7   7       69.67       68.11      6.51 o 
  -2  -7   7       13.41       24.59      5.32 o 
  -1  -7   7       15.11       18.38      5.05 o 
   0  -7   7      123.42      119.65      7.33 o 
   1  -7   7       70.27       73.20      8.71 o 
   2  -7   7       35.81       37.17      7.40 o 
   3  -7   7       40.29       38.46      8.43 o 
   4  -7   7        1.44        4.02      6.25 o 
   5  -7   7       41.62       46.65     10.37 o 
  -9  -6   7        0.70        4.52      8.09 o 
  -8  -6   7       76.14       80.43      8.33 o 
  -7  -6   7      217.94      253.14     11.48 o 
  -6  -6   7       83.22       72.13      7.19 o 
  -5  -6   7      114.19       99.25      7.32 o 
  -4  -6   7       28.06       33.27     12.48 o 
  -3  -6   7       48.77       52.32     11.28 o 
  -2  -6   7      280.56      275.81     10.13 o 
  -1  -6   7      453.87      451.73     14.25 o 
   0  -6   7      128.50      143.40      9.36 o 
   1  -6   7       12.25       17.15      6.36 o 
   2  -6   7      108.97      128.21     10.74 o 
   3  -6   7      380.83      387.36     17.12 o 
   4  -6   7      100.91       97.24      7.55 o 
   5  -6   7       22.96       34.28      9.66 o 
   6  -6   7        1.47       -4.21      9.65 o 
  -9  -5   7       45.84       59.82      8.54 o 
  -8  -5   7      114.69      107.23     13.00 o 
  -7  -5   7      118.68      117.71      8.40 o 
  -6  -5   7       13.93       17.62      5.07 o 
  -5  -5   7       12.55       13.18      4.98 o 
  -4  -5   7      127.44      134.41      7.75 o 
  -3  -5   7       30.84       37.15      5.17 o 
  -2  -5   7      158.18      156.52      7.72 o 
  -1  -5   7       21.06       20.01      4.73 o 
   0  -5   7       93.46       93.13      3.52 o 
   1  -5   7       54.52       66.13      7.76 o 
   2  -5   7       47.22       52.99      7.18 o 
   3  -5   7       23.07       23.31      6.08 o 
   4  -5   7        6.41       10.39      7.38 o 
   5  -5   7       96.46       92.51      7.58 o 
   6  -5   7        9.59       14.44      9.36 o 
   7  -5   7       59.93       64.56     10.66 o 
  -9  -4   7       63.08       60.11     10.29 o 
  -8  -4   7      104.10      104.19      8.04 o 
  -7  -4   7      292.09      308.85     16.12 o 
  -6  -4   7      682.35      667.49     15.42 o 
  -5  -4   7       59.93       63.68      6.16 o 
  -4  -4   7        6.31       -0.05      4.35 o 
  -3  -4   7      184.85      199.62      8.41 o 
  -2  -4   7      244.14      234.91     18.42 o 
  -1  -4   7      172.22      175.03      4.98 o 
   0  -4   7      111.46       99.77      4.05 o 
   1  -4   7        4.14        4.43      4.80 o 
   2  -4   7      288.02      296.23     13.22 o 
   3  -4   7      357.84      325.01     14.75 o 
   4  -4   7       49.42       59.14      8.57 o 
   5  -4   7      103.11      114.42      8.10 o 
   6  -4   7       20.93       24.24      9.20 o 
   7  -4   7       55.98       66.52      9.63 o 
   8  -4   7        5.71        8.76     10.82 o 
 -10  -3   7       58.82       74.65     11.37 o 
  -9  -3   7       17.26       13.74      6.35 o 
  -8  -3   7      157.41      172.65      9.41 o 
  -7  -3   7      256.68      284.90     14.90 o 
  -6  -3   7       12.16        9.05      5.14 o 
  -5  -3   7      420.54      415.73     11.76 o 
  -4  -3   7      593.38      571.95     11.07 o 
  -3  -3   7        4.96        7.41      4.46 o 
  -2  -3   7      132.74      127.57      6.54 o 
  -1  -3   7      498.21      527.20     16.24 o 
   0  -3   7      101.69      101.14      4.24 o 
   1  -3   7       26.37       23.62      4.67 o 
   2  -3   7      227.34      217.38     11.17 o 
   3  -3   7       88.45      111.42      8.85 o 
   4  -3   7      183.40      178.42     11.81 o 
   5  -3   7       15.12       19.24      7.15 o 
   6  -3   7      437.19      440.99     27.41 o 
   7  -3   7       26.12       26.90      9.28 o 
   8  -3   7       35.65       26.82      9.20 o 
   9  -3   7       19.70       23.25     11.22 o 
 -10  -2   7       16.36       19.04     11.28 o 
  -9  -2   7       77.86       78.14     11.99 o 
  -8  -2   7      118.60      139.61      8.18 o 
  -7  -2   7      273.39      294.52     11.58 o 
  -6  -2   7      758.84      778.89     23.92 o 
  -5  -2   7      107.82      115.47      6.98 o 
  -4  -2   7        2.80        3.59      4.15 o 
  -3  -2   7      165.95      148.65      6.83 o 
  -2  -2   7      388.81      371.12     13.25 o 
  -1  -2   7      212.63      213.36      5.70 o 
   0  -2   7      281.26      292.44     12.08 o 
   1  -2   7       82.83       80.91      3.87 o 
   2  -2   7      867.06      865.59     20.10 o 
   3  -2   7      501.02      498.39     16.10 o 
   4  -2   7      211.30      220.10     11.88 o 
   5  -2   7       14.43       23.54      6.88 o 
   6  -2   7        1.24        0.08      4.65 o 
   7  -2   7       74.57       73.44     10.69 o 
   8  -2   7       26.84       19.32      9.02 o 
   9  -2   7       98.78      100.84     11.57 o 
 -10  -1   7        6.53        6.56      9.97 o 
  -9  -1   7        6.86        5.59      7.91 o 
  -8  -1   7      291.27      317.74     10.69 o 
  -7  -1   7      173.15      169.65      9.52 o 
  -6  -1   7       12.04       10.52      4.36 o 
  -5  -1   7        7.00        4.10      4.24 o 
  -4  -1   7      152.18      155.18      5.72 o 
  -3  -1   7      118.87      118.53      4.91 o 
  -2  -1   7       15.78       14.86      1.93 o 
  -1  -1   7       23.20       27.13      3.31 o 
   0  -1   7       53.34       35.36      5.57 o 
   1  -1   7      321.38      302.87      6.87 o 
   2  -1   7     1607.08     1624.80     26.47 o 
   3  -1   7      525.78      550.43     16.39 o 
   4  -1   7      131.11      156.75     10.53 o 
   5  -1   7       53.31       58.80      8.11 o 
   6  -1   7       43.08       48.47      8.39 o 
   7  -1   7      275.12      249.21     14.25 o 
   8  -1   7        0.60        0.30      6.44 o 
   9  -1   7       16.67       16.42      7.49 o 
  10  -1   7       41.94       30.55     11.24 o 
 -10   0   7       51.11       57.47     12.47 o 
  -9   0   7       95.88      102.49     12.27 o 
  -8   0   7      202.45      215.27     14.83 o 
  -7   0   7      192.65      183.50      8.08 o 
  -6   0   7      684.54      707.56     13.84 o 
  -5   0   7     1405.46     1417.18     22.17 o 
  -4   0   7      163.07      169.84      6.92 o 
  -3   0   7       12.52       15.22      3.12 o 
  -2   0   7      473.60      494.80      7.65 o 
  -1   0   7      756.46      794.61     14.98 o 
   0   0   7      298.01      297.97     11.38 o 
   1   0   7      390.88      396.63      8.03 o 
   2   0   7      508.65      528.64     14.93 o 
   3   0   7       45.52       51.95      6.46 o 
   4   0   7      785.24      776.53     19.50 o 
   5   0   7       10.48        9.49      5.43 o 
   6   0   7      131.38      128.88      7.10 o 
   7   0   7      118.42      113.63      5.76 o 
   8   0   7      227.39      229.08     13.34 o 
   9   0   7       70.53       62.41      6.21 o 
  10   0   7        9.15        6.27      8.64 o 
  -9   1   7       20.99       22.61      9.73 o 
  -8   1   7       83.69      112.31     12.45 o 
  -7   1   7      217.46      227.31     13.80 o 
  -6   1   7      385.05      379.12     16.66 o 
  -5   1   7      100.22       87.89      9.46 o 
  -4   1   7       20.91       25.25      6.84 o 
  -3   1   7      482.01      509.77     15.73 o 
  -2   1   7       98.62       89.74      3.49 o 
  -1   1   7       90.97       76.00      5.16 o 
   0   1   7      343.66      325.68     11.57 o 
   1   1   7       27.94       26.79      4.99 o 
   2   1   7      762.32      732.57     16.73 o 
   3   1   7     1231.09     1244.47     22.22 o 
   4   1   7        0.90        4.40      5.39 o 
   5   1   7      732.49      761.23     19.39 o 
   6   1   7      194.39      192.10      5.83 o 
   7   1   7       82.78       78.91      5.07 o 
   8   1   7        2.38        2.02      6.18 o 
   9   1   7      105.03      109.93      7.23 o 
  10   1   7       22.07        9.74      8.67 o 
  11   1   7       60.79       49.82     10.31 o 
  -9   2   7       41.02       32.63      9.90 o 
  -8   2   7       65.59       76.43     11.70 o 
  -7   2   7       42.56       55.87      9.92 o 
  -6   2   7      153.98      173.06     12.71 o 
  -5   2   7      418.58      386.76     15.66 o 
  -4   2   7       91.76      101.61      8.37 o 
  -3   2   7      156.25      162.49      9.56 o 
  -2   2   7      288.52      321.66      6.78 o 
  -1   2   7      372.58      389.53      8.64 o 
   0   2   7      648.98      649.29     10.68 o 
   1   2   7     2862.79     2949.38     31.69 o 
   2   2   7     2358.52     2471.82     29.01 o 
   3   2   7      247.01      257.19     10.16 o 
   4   2   7      561.68      595.54     15.68 o 
   5   2   7        4.04        5.64      5.08 o 
   6   2   7      169.20      179.94      5.59 o 
   7   2   7      194.76      196.38      6.89 o 
   8   2   7      121.21      123.05      5.79 o 
   9   2   7        8.46        8.54      4.47 o 
  10   2   7        0.89       -2.90      5.51 o 
  11   2   7       81.01       84.50     10.44 o 
  -9   3   7        7.35        3.37     11.22 o 
  -8   3   7       93.40       92.80     11.42 o 
  -7   3   7      111.75      132.59     12.13 o 
  -6   3   7      171.98      166.86     12.30 o 
  -5   3   7      102.52       95.60     10.05 o 
  -4   3   7        7.49       10.16      2.99 o 
  -3   3   7      104.69      105.64      8.69 o 
  -2   3   7       24.46       26.64      3.94 o 
  -1   3   7      506.17      518.18      9.29 o 
   0   3   7      241.95      232.20      8.91 o 
   1   3   7      105.57       95.35      6.39 o 
   2   3   7      572.78      569.52     13.64 o 
   3   3   7      813.76      811.79     16.59 o 
   4   3   7       75.55       83.19      4.81 o 
   5   3   7      100.79       95.89      6.37 o 
   6   3   7      450.13      433.11     12.19 o 
   7   3   7      103.37       92.78      5.11 o 
   8   3   7       12.04       13.07      3.95 o 
   9   3   7        2.31        2.91      4.72 o 
  10   3   7       24.34       21.04      5.35 o 
  11   3   7       56.73       43.78      9.29 o 
  -9   4   7      101.94      129.35     14.67 o 
  -8   4   7       16.06       24.85      9.44 o 
  -7   4   7       80.75       81.26     11.58 o 
  -6   4   7      680.67      626.49     11.84 o 
  -5   4   7      483.73      472.22     21.03 o 
  -4   4   7       19.05       39.72      7.42 o 
  -3   4   7       15.72       13.71      2.96 o 
  -2   4   7       17.54       18.93      3.61 o 
  -1   4   7      715.28      699.53     11.19 o 
   0   4   7      208.86      201.95      5.21 o 
   1   4   7      151.45      167.33      5.97 o 
   2   4   7      322.45      318.90      6.76 o 
   3   4   7      541.27      558.75      7.71 o 
   4   4   7      198.50      203.91      6.51 o 
   5   4   7       54.17       55.81      4.16 o 
   6   4   7      503.66      504.46     11.93 o 
   7   4   7       48.23       49.15      3.84 o 
   8   4   7      357.66      362.91     23.93 o 
   9   4   7      129.65      115.21     11.43 o 
  10   4   7       17.41       16.32      8.36 o 
  11   4   7       98.46      117.90     11.88 o 
  -8   5   7       22.31       26.31      8.87 o 
  -7   5   7       81.11       85.70     12.02 o 
  -6   5   7      103.39      113.98     11.92 o 
  -5   5   7       10.42       13.62      3.40 o 
  -4   5   7       59.10       70.25      4.88 o 
  -3   5   7       96.76      100.94      3.76 o 
  -2   5   7       38.31       33.26      2.56 o 
  -1   5   7     1060.71     1090.66     12.04 o 
   0   5   7      201.84      228.94      4.44 o 
   1   5   7      131.18      131.24      3.66 o 
   2   5   7      342.30      340.72      5.83 o 
   3   5   7      446.97      470.41      6.75 o 
   4   5   7      122.93      110.42      4.69 o 
   5   5   7       28.92       32.00      3.61 o 
   6   5   7      173.13      175.58      6.60 o 
   7   5   7       73.62       72.63      4.67 o 
   8   5   7       37.74       35.35      4.15 o 
   9   5   7       87.26       83.95     10.57 o 
  10   5   7       41.21       40.21      8.52 o 
  11   5   7       77.98       82.36     10.84 o 
  -8   6   7       43.17       35.06      9.15 o 
  -7   6   7       63.98       88.54     11.42 o 
  -6   6   7      226.79      218.21     13.72 o 
  -5   6   7       98.61       95.23     10.50 o 
  -4   6   7       10.84       15.66      3.04 o 
  -3   6   7      267.60      271.51      5.42 o 
  -2   6   7      851.00      895.14     11.27 o 
  -1   6   7      684.16      666.29     13.13 o 
   0   6   7        3.63        4.02      1.77 o 
   1   6   7      670.98      674.52      7.55 o 
   2   6   7      819.36      825.93      8.51 o 
   3   6   7      815.44      822.21     12.46 o 
   4   6   7       83.52       94.28      2.83 o 
   5   6   7       42.47       39.22      2.26 o 
   6   6   7      336.93      309.72      6.88 o 
   7   6   7       66.06       80.67      9.78 o 
   8   6   7       28.25       31.54      7.49 o 
   9   6   7       19.52       26.12      7.92 o 
  10   6   7       12.22       13.03      8.84 o 
  11   6   7      108.79      132.84     11.86 o 
  -7   7   7        4.65       -7.15     10.22 o 
  -6   7   7       67.35       57.47      6.31 o 
  -5   7   7        4.81        9.31      4.94 o 
  -4   7   7        8.32        8.28      4.05 o 
  -3   7   7       54.17       49.66      5.25 o 
  -2   7   7        2.01        1.75      1.98 o 
  -1   7   7      521.38      532.48      6.38 o 
   0   7   7        1.18        1.34      1.56 o 
   1   7   7       10.73        9.79      1.71 o 
   2   7   7      102.54      107.79      3.04 o 
   3   7   7      431.81      425.22      7.56 o 
   4   7   7      230.78      192.90      3.59 o 
   5   7   7      453.79      449.21     16.79 o 
   6   7   7      231.65      220.68     12.84 o 
   7   7   7       90.87      102.13     10.73 o 
   8   7   7       78.82       78.64     10.01 o 
   9   7   7        2.63        7.72      7.05 o 
  10   7   7       81.74       78.62     12.24 o 
  -7   8   7       25.22       28.77      9.87 o 
  -6   8   7       78.41       72.69      7.56 o 
  -5   8   7       13.44       19.41      5.72 o 
  -4   8   7       80.85       74.13      7.00 o 
  -3   8   7       46.25       48.44      5.65 o 
  -2   8   7      214.78      210.27      5.16 o 
  -1   8   7      294.44      298.02      5.54 o 
   0   8   7        9.53        8.86      1.82 o 
   1   8   7       78.17       83.03      2.96 o 
   2   8   7      103.56      114.09      3.97 o 
   3   8   7      732.49      688.11     27.11 o 
   4   8   7      509.11      483.47     17.03 o 
   5   8   7      288.49      283.85     14.36 o 
   6   8   7       61.03       67.55      8.73 o 
   7   8   7      136.98      147.89     12.19 o 
   8   8   7      116.97      137.80     12.70 o 
   9   8   7       18.43       26.09      9.31 o 
  10   8   7       94.62       85.18     12.75 o 
  -6   9   7      116.28      129.06      9.15 o 
  -5   9   7       47.64       49.80      6.39 o 
  -4   9   7        0.51        0.11      5.02 o 
  -3   9   7       45.12       49.87      4.95 o 
  -2   9   7      801.23      793.97     13.12 o 
  -1   9   7       12.40       18.24      2.77 o 
   0   9   7      190.66      175.09      5.51 o 
   1   9   7      133.08      140.03      4.02 o 
   2   9   7      185.43      189.04      6.44 o 
   3   9   7      217.33      214.71     11.93 o 
   4   9   7        0.76        3.41      5.47 o 
   5   9   7        1.27        1.67      6.88 o 
   6   9   7       90.42       82.25      9.71 o 
   7   9   7      186.75      194.78     14.42 o 
   8   9   7        9.61        7.65      9.07 o 
   9   9   7       13.27       11.36      7.76 o 
  -5  10   7        0.76        0.67      6.85 o 
  -4  10   7      178.37      176.88      8.95 o 
  -3  10   7       36.99       41.22      5.04 o 
  -2  10   7       41.81       45.97      4.77 o 
  -1  10   7      120.75      118.50      6.05 o 
   0  10   7       45.79       47.32      3.89 o 
   1  10   7        0.72        1.25      3.02 o 
   2  10   7      118.11      137.16      7.23 o 
   3  10   7      641.64      649.60     11.63 o 
   4  10   7      197.98      212.93     12.95 o 
   5  10   7      221.84      213.06     13.11 o 
   6  10   7       61.89       65.81      9.89 o 
   7  10   7       62.46       64.61      9.45 o 
   8  10   7       47.11       34.00     10.60 o 
   9  10   7       29.28       41.38     11.86 o 
  -4  11   7        1.40       -1.83     10.01 o 
  -3  11   7        2.49        7.45      6.38 o 
  -2  11   7      177.12      163.71     13.98 o 
  -1  11   7       28.33       18.61      6.02 o 
   0  11   7        4.29        6.97      5.66 o 
   1  11   7      133.82      130.56      7.35 o 
   2  11   7      124.75      134.06      6.28 o 
   3  11   7      256.50      268.01      8.28 o 
   4  11   7      122.00      116.39      7.31 o 
   5  11   7       82.05       75.47     10.86 o 
   6  11   7      102.54      109.74     12.56 o 
   7  11   7      100.25      124.19     13.77 o 
   8  11   7        1.51        3.79     11.30 o 
  -2  12   7       84.55       95.18      8.65 o 
  -1  12   7        0.44       -0.01      5.61 o 
   0  12   7        3.05        4.00      6.74 o 
   1  12   7        1.33        2.77      7.64 o 
   2  12   7       57.15       66.41      6.51 o 
   3  12   7      219.99      228.65     28.53 o 
   4  12   7       28.96       31.44      8.06 o 
   5  12   7       25.64       26.52      9.83 o 
   6  12   7      126.46      158.28     14.23 o 
   7  12   7       85.21       86.27     11.84 o 
   0  13   7       20.78       14.49     11.46 o 
   1  13   7        9.33        8.33      9.42 o 
   2  13   7      157.14      174.46     15.33 o 
   3  13   7       82.57       82.33      7.43 o 
   4  13   7        5.20        0.95     10.09 o 
   5  13   7       20.79       37.13     11.26 o 
  -3  -9   8       15.03        4.56     12.49 o 
  -2  -9   8        5.29       11.78     11.55 o 
  -1  -9   8       53.88       43.87     10.64 o 
  -5  -8   8      136.90      158.23     15.76 o 
  -4  -8   8      133.21      147.32     13.98 o 
  -3  -8   8       57.24       57.25      6.61 o 
  -2  -8   8       26.09       20.81      6.14 o 
  -1  -8   8        1.99        2.19      6.13 o 
   0  -8   8       13.03        9.47      7.59 o 
   1  -8   8       15.78       26.41      7.97 o 
   2  -8   8      147.16      147.05     12.27 o 
   3  -8   8        4.38        7.03      7.58 o 
  -7  -7   8      161.86      160.42     15.54 o 
  -6  -7   8       89.05       89.68      8.21 o 
  -5  -7   8       68.11       63.29      7.55 o 
  -4  -7   8       99.50       88.73      8.47 o 
  -3  -7   8       36.32       34.53      5.91 o 
  -2  -7   8        0.93        1.68      5.37 o 
  -1  -7   8       45.64       57.71      6.88 o 
   0  -7   8      199.16      201.79     11.19 o 
   1  -7   8        4.55        5.24      6.99 o 
   2  -7   8       28.82       17.47      7.79 o 
   3  -7   8      118.90      131.55     11.91 o 
   4  -7   8       58.39       59.94      7.01 o 
  -8  -6   8        6.88        7.15      7.57 o 
  -7  -6   8       80.98       75.86      7.83 o 
  -6  -6   8      238.47      234.87     21.72 o 
  -5  -6   8      117.08      106.09      8.08 o 
  -4  -6   8       47.83       48.94      6.35 o 
  -3  -6   8       43.67       42.84      6.21 o 
  -2  -6   8      324.07      326.63     12.34 o 
  -1  -6   8      322.57      321.17     22.60 o 
   0  -6   8       13.45       13.71      5.34 o 
   1  -6   8       32.18       40.80      7.94 o 
   2  -6   8      554.78      552.99     20.29 o 
   3  -6   8      202.09      201.75     13.78 o 
   4  -6   8      122.29      126.32     11.61 o 
   5  -6   8        0.76        2.58      5.97 o 
  -9  -5   8        0.43        2.20      9.07 o 
  -8  -5   8      218.18      216.09     12.37 o 
  -7  -5   8      175.69      196.23     10.81 o 
  -6  -5   8       76.33       74.75      7.71 o 
  -5  -5   8      129.29      123.90      8.19 o 
  -4  -5   8       69.38       73.92      6.83 o 
  -3  -5   8       42.84       36.71      5.35 o 
  -2  -5   8       39.87       46.37      6.75 o 
  -1  -5   8        2.55        1.55      4.40 o 
   0  -5   8       51.67       62.92     11.12 o 
   1  -5   8       82.37       76.56      8.95 o 
   2  -5   8      275.53      254.16     13.77 o 
   3  -5   8      149.57      159.68     12.31 o 
   4  -5   8      111.14      109.68     11.35 o 
   5  -5   8       30.13       27.56      6.22 o 
   6  -5   8        7.93       18.09      9.88 o 
  -9  -4   8       92.26       97.89     13.04 o 
  -8  -4   8      357.68      349.41     13.18 o 
  -7  -4   8      101.93      106.79     10.46 o 
  -6  -4   8       34.55       29.37      6.11 o 
  -5  -4   8      194.27      193.81      9.50 o 
  -4  -4   8      135.57      141.45      8.26 o 
  -3  -4   8       69.71       70.44      6.34 o 
  -2  -4   8       81.49       80.59      6.49 o 
  -1  -4   8        2.40        1.16      2.42 o 
   0  -4   8        6.45        7.21      2.75 o 
   1  -4   8      199.19      186.14     11.90 o 
   2  -4   8      508.39      531.22     18.34 o 
   3  -4   8       52.75       55.19      8.09 o 
   4  -4   8      111.98      128.22     11.90 o 
   5  -4   8        8.30       10.50      7.54 o 
   6  -4   8       65.90       80.64      8.05 o 
   7  -4   8       42.54       29.77      9.30 o 
  -9  -3   8        0.75       -8.88      9.42 o 
  -8  -3   8       20.41       15.62      6.36 o 
  -7  -3   8      142.62      137.09      8.62 o 
  -6  -3   8      602.75      620.92     15.30 o 
  -5  -3   8      185.13      184.78      8.80 o 
  -4  -3   8      103.26      104.31      6.96 o 
  -3  -3   8      267.26      271.09     10.03 o 
  -2  -3   8      126.08      129.37      7.51 o 
  -1  -3   8      366.45      346.83     10.90 o 
   0  -3   8      307.64      291.50     16.47 o 
   1  -3   8       62.06       79.10      8.71 o 
   2  -3   8      554.13      534.68     17.85 o 
   3  -3   8      424.98      396.98     16.64 o 
   4  -3   8       64.67       73.24      9.25 o 
   5  -3   8      187.58      178.14     12.80 o 
   6  -3   8       33.30       31.24      6.49 o 
   7  -3   8      134.15      122.28     12.62 o 
   8  -3   8        7.56        7.48      9.60 o 
  -9  -2   8       34.58       24.40     11.35 o 
  -8  -2   8      295.42      310.01     11.95 o 
  -7  -2   8        8.40        9.39      4.84 o 
  -6  -2   8      107.66      103.67      7.43 o 
  -5  -2   8      767.58      775.87     15.91 o 
  -4  -2   8       39.60       42.94      3.35 o 
  -3  -2   8       62.73       69.79      3.47 o 
  -2  -2   8      474.54      459.41     12.42 o 
  -1  -2   8      176.86      185.08      7.74 o 
   0  -2   8      156.43      147.77      7.10 o 
   1  -2   8      537.85      485.38     13.51 o 
   2  -2   8      248.15      252.82     12.80 o 
   3  -2   8       85.65      101.24      9.65 o 
   4  -2   8      296.33      298.23     14.15 o 
   5  -2   8        4.90        5.53      5.92 o 
   6  -2   8       93.24      110.31      7.74 o 
   7  -2   8       21.58       22.44      7.74 o 
   8  -2   8       16.50       17.31      8.40 o 
   9  -2   8       10.05       11.66      9.34 o 
  -9  -1   8        6.22        7.71     10.80 o 
  -8  -1   8        0.82        2.32      5.35 o 
  -7  -1   8      111.51      109.66     11.23 o 
  -6  -1   8      102.50      102.35     12.63 o 
  -5  -1   8        5.99        4.14      3.91 o 
  -4  -1   8       39.52       45.25      5.04 o 
  -3  -1   8      264.74      272.78      6.39 o 
  -2  -1   8        4.38        4.67      1.90 o 
  -1  -1   8      124.84      103.14     13.26 o 
   0  -1   8      125.80      103.91      8.78 o 
   1  -1   8      213.24      237.56      6.77 o 
   2  -1   8     1210.73     1187.68     24.43 o 
   3  -1   8      786.07      786.18     20.59 o 
   4  -1   8       69.65       76.25      8.86 o 
   5  -1   8        4.93        3.04      6.28 o 
   6  -1   8      833.03      868.42     24.46 o 
   7  -1   8      244.37      275.39     15.23 o 
   8  -1   8       52.66       37.32      9.50 o 
   9  -1   8        1.57        4.36     10.22 o 
  -9   0   8       21.21       26.96     11.46 o 
  -8   0   8       23.72       18.51      8.42 o 
  -7   0   8      101.36      111.47      7.22 o 
  -6   0   8      453.07      452.85     12.24 o 
  -5   0   8      211.11      214.73      8.63 o 
  -4   0   8       25.84       35.96      4.04 o 
  -3   0   8      215.69      217.71      7.17 o 
  -2   0   8      160.45      172.82      5.18 o 
  -1   0   8      494.67      477.70     10.40 o 
   0   0   8       79.91       83.60      7.77 o 
   1   0   8      257.75      262.94     11.81 o 
   2   0   8      410.03      406.18     14.02 o 
   3   0   8      222.80      237.74     11.70 o 
   4   0   8       18.61       26.31      6.38 o 
   5   0   8       83.02       96.22      9.20 o 
   6   0   8      782.66      770.61     22.30 o 
   7   0   8       33.35       31.81      3.87 o 
   8   0   8       18.81       25.40      8.81 o 
   9   0   8       12.72       13.26      8.92 o 
  10   0   8        6.24       17.08     11.21 o 
  -9   1   8       38.50       59.57     10.83 o 
  -8   1   8       57.90       60.89     10.73 o 
  -7   1   8        9.09       18.28      7.26 o 
  -6   1   8      238.84      217.71     14.24 o 
  -5   1   8      556.63      638.58     20.70 o 
  -4   1   8      111.50      134.75      9.92 o 
  -3   1   8       29.84       29.02      2.97 o 
  -2   1   8      207.64      200.06      5.78 o 
  -1   1   8      830.14      826.39     12.69 o 
   0   1   8       88.61       73.83      7.51 o 
   1   1   8       53.44       46.53      6.16 o 
   2   1   8       11.46       10.58      4.63 o 
   3   1   8      347.93      334.49     12.76 o 
   4   1   8      623.47      599.66     17.54 o 
   5   1   8       22.74       24.81      6.27 o 
   6   1   8       64.60       75.00      9.21 o 
   7   1   8       51.35       53.19      4.20 o 
   8   1   8      112.01      103.00      9.97 o 
   9   1   8       18.73       15.00      7.24 o 
  10   1   8       93.53       78.37     11.10 o 
  -9   2   8        9.72        9.94     11.39 o 
  -8   2   8        9.13       11.99      8.39 o 
  -7   2   8      179.52      184.58     14.32 o 
  -6   2   8      260.26      243.28     14.55 o 
  -5   2   8       63.16       41.14      8.64 o 
  -4   2   8       21.38       24.01      7.40 o 
  -3   2   8      398.04      390.37     11.86 o 
  -2   2   8      271.48      270.92      7.13 o 
  -1   2   8      759.07      698.49     33.51 o 
   0   2   8        4.50        1.78      4.20 o 
   1   2   8      206.67      223.95     10.44 o 
   2   2   8     1653.13     1599.93     25.66 o 
   3   2   8      727.72      741.35     17.92 o 
   4   2   8       11.98        9.10      5.14 o 
   5   2   8      535.15      544.74     16.88 o 
   6   2   8     1052.27     1061.63     37.38 o 
   7   2   8       48.48       51.28      4.06 o 
   8   2   8       37.71       32.55      4.19 o 
   9   2   8       73.52       75.16      6.57 o 
  10   2   8        0.54        5.75      5.93 o 
  -8   3   8       56.52       49.40     11.08 o 
  -7   3   8        3.96        5.71      8.31 o 
  -6   3   8       13.74        7.40      8.05 o 
  -5   3   8       30.97       36.17      7.57 o 
  -4   3   8       38.21       48.41      8.35 o 
  -3   3   8       78.49       72.26      5.81 o 
  -2   3   8      621.89      642.38     14.22 o 
  -1   3   8      555.21      566.47      9.28 o 
   0   3   8       24.99       26.78      3.12 o 
   1   3   8      255.14      255.89     10.64 o 
   2   3   8      320.17      329.81     11.83 o 
   3   3   8      861.69      892.57     18.78 o 
   4   3   8      572.06      549.21     15.67 o 
   5   3   8      369.94      370.54      9.51 o 
   6   3   8      273.12      268.56      9.12 o 
   7   3   8      137.50      133.21      6.23 o 
   8   3   8        7.37        5.89      3.81 o 
   9   3   8       10.90       11.35      5.16 o 
  10   3   8      129.26      135.03     10.62 o 
  11   3   8       32.04       32.87     10.42 o 
  -8   4   8        9.64        6.57     10.59 o 
  -7   4   8       46.00       30.01      9.81 o 
  -6   4   8      260.28      248.62      8.51 o 
  -5   4   8       51.24       68.65      8.67 o 
  -4   4   8      121.87      124.21     10.49 o 
  -3   4   8       58.09       53.24      7.52 o 
  -2   4   8      137.98      124.85      5.75 o 
  -1   4   8       71.31       66.03      3.40 o 
   0   4   8       41.66       37.61      3.51 o 
   1   4   8       44.47       48.31      5.65 o 
   2   4   8        6.20       13.13      4.24 o 
   3   4   8      386.88      333.57      8.53 o 
   4   4   8      258.90      249.72      7.65 o 
   5   4   8      314.03      314.11      8.71 o 
   6   4   8      180.95      162.37      6.53 o 
   7   4   8      267.06      269.87     12.79 o 
   8   4   8      114.78      108.96      8.15 o 
   9   4   8        9.53        5.42      4.91 o 
  10   4   8       87.68      104.52     11.57 o 
  11   4   8       52.92       54.93     11.40 o 
  -8   5   8       16.77       26.23     10.53 o 
  -7   5   8        5.00        6.90      9.39 o 
  -6   5   8       86.38      102.80     11.38 o 
  -5   5   8       30.12       33.31      4.64 o 
  -4   5   8       33.63       36.24      4.57 o 
  -3   5   8       29.75       29.77      4.58 o 
  -2   5   8      808.17      793.09     10.05 o 
  -1   5   8      241.81      244.23      5.08 o 
   0   5   8      166.60      162.35      4.79 o 
   1   5   8        1.22        0.65      2.48 o 
   2   5   8      310.07      301.87      8.04 o 
   3   5   8      580.69      590.02     10.94 o 
   4   5   8      115.14      124.02      7.64 o 
   5   5   8      652.62      644.10     37.22 o 
   6   5   8      250.22      252.20      6.18 o 
   7   5   8       35.37       42.54      3.74 o 
   8   5   8       19.27       23.27      3.90 o 
   9   5   8       51.01       43.71      9.75 o 
  10   5   8      139.91      162.36     13.28 o 
  11   5   8       91.27      109.54     12.12 o 
  -7   6   8       50.37       41.89      9.04 o 
  -6   6   8       29.11       35.49      8.70 o 
  -5   6   8        0.63       -1.44      3.87 o 
  -4   6   8      323.02      316.12      9.65 o 
  -3   6   8      419.23      423.87     10.60 o 
  -2   6   8      626.00      608.38      9.15 o 
  -1   6   8        1.08        2.64      2.14 o 
   0   6   8        4.70        3.90      2.06 o 
   1   6   8      328.77      358.12      6.64 o 
   2   6   8      357.90      370.24      8.67 o 
   3   6   8      748.37      684.61     10.21 o 
   4   6   8      189.58      176.62      6.32 o 
   5   6   8        1.66        1.08      2.67 o 
   6   6   8       32.85       37.69      3.14 o 
   7   6   8      494.26      454.95     18.21 o 
   8   6   8        1.26        2.17      7.99 o 
   9   6   8       42.74       31.47      9.66 o 
  10   6   8       17.33       29.17     10.05 o 
  -7   7   8        6.99        3.29      9.56 o 
  -6   7   8      148.44      143.26     11.93 o 
  -5   7   8       76.89       63.53      9.74 o 
  -4   7   8        0.61       -1.04      3.89 o 
  -3   7   8       10.27        7.30      3.38 o 
  -2   7   8      392.27      394.76      6.30 o 
  -1   7   8        6.98        4.71      1.91 o 
   0   7   8       22.37       21.01      2.21 o 
   1   7   8        5.71        9.29      2.11 o 
   2   7   8      187.31      177.85      5.28 o 
   3   7   8      408.15      393.10     10.81 o 
   4   7   8       44.85       53.57      3.53 o 
   5   7   8      443.16      420.80      9.29 o 
   6   7   8      421.28      412.11     17.71 o 
   7   7   8       63.96       84.42     10.52 o 
   8   7   8        6.92       10.46      8.42 o 
   9   7   8       97.13       81.69     10.76 o 
  10   7   8       61.95       56.73     12.25 o 
  -6   8   8       16.63       16.46     10.39 o 
  -5   8   8       11.26       16.27      7.80 o 
  -4   8   8      191.91      195.06      9.29 o 
  -3   8   8       56.18       51.35      4.81 o 
  -2   8   8       33.81       33.47      4.25 o 
  -1   8   8       85.01       74.86      2.88 o 
   0   8   8        3.08        5.59      1.95 o 
   1   8   8       27.24       27.54      2.46 o 
   2   8   8      122.77      119.37      4.60 o 
   3   8   8      359.15      352.21      9.09 o 
   4   8   8      166.74      165.35     10.92 o 
   5   8   8      132.64      133.02     11.32 o 
   6   8   8      158.37      153.60     12.32 o 
   7   8   8      212.70      222.17     14.61 o 
   8   8   8       45.97       48.19     10.90 o 
   9   8   8       67.65       67.95     11.60 o 
  -6   9   8      142.85      160.85     14.47 o 
  -5   9   8      106.21      108.60      8.13 o 
  -4   9   8       62.17       67.86      5.89 o 
  -3   9   8       47.94       50.39      5.22 o 
  -2   9   8      238.31      242.50      8.21 o 
  -1   9   8        5.95        8.87      2.18 o 
   0   9   8        4.99        5.39      2.07 o 
   1   9   8        2.11        2.44      3.13 o 
   2   9   8      206.19      219.24      8.33 o 
   3   9   8       64.08       61.61      8.22 o 
   4   9   8        1.92       -0.24      5.46 o 
   5   9   8       75.10       80.09      9.41 o 
   6   9   8      135.74      147.98     12.58 o 
   7   9   8       40.29       35.24      8.82 o 
   8   9   8        2.89        6.52      9.53 o 
   9   9   8        9.89        3.95      8.64 o 
  -5  10   8       11.35       11.47      7.23 o 
  -4  10   8        7.84        4.76      5.24 o 
  -3  10   8      243.67      250.89     11.96 o 
  -2  10   8      178.15      197.77      7.82 o 
  -1  10   8       48.30       39.78      6.25 o 
   0  10   8        5.13        8.58      3.19 o 
   1  10   8        1.52        1.35      3.06 o 
   2  10   8      149.63      153.41      7.64 o 
   3  10   8      230.95      222.52      9.12 o 
   4  10   8        0.79        2.16      6.08 o 
   5  10   8        1.07        5.76      7.86 o 
   6  10   8      117.18      114.09     11.59 o 
   7  10   8       63.93       63.54     10.87 o 
   8  10   8        9.84       13.11     10.68 o 
  -3  11   8       16.47       12.51     12.50 o 
  -2  11   8        2.13       -6.66      6.66 o 
  -1  11   8       36.60       32.29      6.70 o 
   0  11   8       57.81       58.33      7.83 o 
   1  11   8       64.19       70.32      4.52 o 
   2  11   8      219.59      222.00      7.68 o 
   3  11   8        1.78        1.02      4.88 o 
   4  11   8       59.11       57.01      6.44 o 
   5  11   8      525.31      518.03     20.94 o 
   6  11   8      120.23      136.31     12.77 o 
   7  11   8        3.85        9.96      9.34 o 
  -2  12   8       95.36      102.64     13.60 o 
  -1  12   8        2.73       -0.79      7.23 o 
   0  12   8        5.28        9.83      6.25 o 
   1  12   8        1.94       -2.65      5.91 o 
   2  12   8       44.88       39.39      4.66 o 
   3  12   8       65.55       67.24      6.33 o 
   4  12   8       19.82       17.78      9.12 o 
   5  12   8        7.16        8.87      8.18 o 
   6  12   8       33.86       22.29      8.63 o 
   0  13   8        2.06        5.09     10.04 o 
   2  13   8       50.91       73.46     12.37 o 
   3  13   8        1.32       11.88      9.29 o 
   4  13   8        1.53        4.81     10.23 o 
   5  13   8       14.68        8.32     10.84 o 
  -3  -8   9       46.68       46.23     12.10 o 
  -2  -8   9       24.46       24.93      6.67 o 
  -1  -8   9        2.61        3.71      7.32 o 
   0  -8   9        0.64       -5.56      9.02 o 
   1  -8   9       24.77       27.50      8.98 o 
   2  -8   9      173.42      173.24     14.58 o 
   3  -8   9       10.78        2.92     12.18 o 
  -6  -7   9      114.97      105.99     10.74 o 
  -5  -7   9      102.32      107.73     16.89 o 
  -4  -7   9       29.98       31.47      7.26 o 
  -3  -7   9      133.41      131.86      8.84 o 
  -2  -7   9      144.14      148.51      9.27 o 
  -1  -7   9        4.77       -0.05      5.59 o 
   0  -7   9       23.46       13.57      8.44 o 
   1  -7   9      185.24      167.95     13.44 o 
   2  -7   9       95.81       80.77     10.50 o 
   3  -7   9       15.37       18.71      9.55 o 
   4  -7   9       72.89       68.08     11.54 o 
  -7  -6   9       15.56        8.64      8.47 o 
  -6  -6   9       28.89       31.49      6.71 o 
  -5  -6   9      113.94      116.92     10.54 o 
  -4  -6   9       37.22       36.00      6.97 o 
  -3  -6   9       42.81       41.94      6.55 o 
  -2  -6   9       44.70       49.34      6.84 o 
  -1  -6   9      234.32      268.98     11.15 o 
   0  -6   9      120.39      124.33     11.49 o 
   1  -6   9       29.75       21.64      8.51 o 
   2  -6   9      226.00      226.31     14.98 o 
   3  -6   9      169.83      186.72     14.07 o 
   4  -6   9       37.43       39.15      9.44 o 
   5  -6   9        0.51        5.87      7.31 o 
  -8  -5   9        1.77        7.01      8.65 o 
  -7  -5   9       76.83       81.51     14.97 o 
  -6  -5   9      128.33      116.85      9.06 o 
  -5  -5   9       80.22       82.33      7.74 o 
  -4  -5   9       48.30       47.48      7.12 o 
  -3  -5   9      105.63      105.69     12.52 o 
  -2  -5   9       94.37       99.71      7.50 o 
  -1  -5   9      173.36      150.86      8.86 o 
   0  -5   9      114.49       94.60     10.55 o 
   1  -5   9      214.12      190.06     12.78 o 
   2  -5   9      150.55      147.30     12.28 o 
   3  -5   9       83.45       97.64     11.03 o 
   4  -5   9       86.86       85.04     11.63 o 
   5  -5   9        7.44        8.97      8.66 o 
   6  -5   9      341.21      331.51     19.61 o 
  -9  -4   9       41.56       50.63     13.40 o 
  -8  -4   9       54.09       57.54      8.29 o 
  -7  -4   9       23.64       24.30      6.51 o 
  -6  -4   9       76.58       78.66      7.83 o 
  -5  -4   9        0.70        0.31      5.58 o 
  -4  -4   9        4.63        3.74      5.57 o 
  -3  -4   9      175.70      188.43      9.05 o 
  -2  -4   9       59.01       55.52      6.29 o 
  -1  -4   9        5.23        4.65      2.97 o 
   0  -4   9       26.51       21.02      3.58 o 
   1  -4   9       20.62       22.20      3.64 o 
   2  -4   9      129.51      119.83     11.04 o 
   3  -4   9      105.94       96.58      9.75 o 
   4  -4   9        4.57        9.96      7.59 o 
   5  -4   9       27.63       32.09      9.32 o 
   6  -4   9      518.08      506.71     15.58 o 
   7  -4   9       58.76       55.41     11.43 o 
  -8  -3   9       13.76        6.68      7.03 o 
  -7  -3   9        4.56        8.41      5.95 o 
  -6  -3   9       91.44       82.55      7.35 o 
  -5  -3   9      199.44      202.65      9.85 o 
  -4  -3   9      181.71      192.25      9.80 o 
  -3  -3   9      147.23      137.26      8.35 o 
  -2  -3   9       66.34       70.84      6.75 o 
  -1  -3   9      447.76      457.84     15.53 o 
   0  -3   9      192.32      186.37      7.18 o 
   1  -3   9      194.61      182.14     12.24 o 
   2  -3   9       88.21      111.86     10.50 o 
   3  -3   9      113.08      118.73     10.84 o 
   4  -3   9       59.63       48.05      9.55 o 
   5  -3   9      203.67      204.20     14.14 o 
   6  -3   9      448.08      445.98     14.00 o 
   7  -3   9       35.51       44.35      9.67 o 
  -8  -2   9       51.93       57.89      7.13 o 
  -7  -2   9      119.12      120.40      8.76 o 
  -6  -2   9      241.35      234.44     10.69 o 
  -5  -2   9        0.87        2.95      5.12 o 
  -4  -2   9       26.89       31.83      5.68 o 
  -3  -2   9      120.52      126.78      7.55 o 
  -2  -2   9      460.25      468.73     17.05 o 
  -1  -2   9      818.66      770.50     13.64 o 
   0  -2   9       23.56       19.02      3.69 o 
   1  -2   9        0.78        3.14      6.38 o 
   2  -2   9       58.27       48.14      8.44 o 
   3  -2   9      143.07      141.13     11.34 o 
   4  -2   9       55.38       55.26      8.79 o 
   5  -2   9      156.72      149.21     12.59 o 
   6  -2   9       94.47      109.07     10.62 o 
   7  -2   9        1.31        4.69      5.72 o 
   8  -2   9        3.30        0.28     10.56 o 
  -9  -1   9       35.91       27.25     12.52 o 
  -8  -1   9      147.27      146.83     13.79 o 
  -7  -1   9        4.56        1.48      5.53 o 
  -6  -1   9        5.95        5.12      4.56 o 
  -5  -1   9        8.21       12.96      3.46 o 
  -4  -1   9       43.01       45.91      6.29 o 
  -3  -1   9      240.96      237.10      7.34 o 
  -2  -1   9      187.90      169.71      7.34 o 
  -1  -1   9       31.08       37.01      4.55 o 
   0  -1   9        2.29        3.38      3.12 o 
   1  -1   9      254.49      222.69     11.79 o 
   2  -1   9      261.33      287.67     13.40 o 
   3  -1   9      494.90      494.24     17.72 o 
   4  -1   9       96.03       91.89     10.05 o 
   5  -1   9      397.60      424.81     17.64 o 
   6  -1   9      746.54      824.33     25.22 o 
   7  -1   9      249.98      249.51     10.99 o 
   8  -1   9       57.05       66.31     10.90 o 
   9  -1   9        0.47       -2.94     11.32 o 
  -9   0   9        4.38       12.59     12.11 o 
  -8   0   9        4.92        3.32      9.54 o 
  -7   0   9      126.21      104.34     12.76 o 
  -6   0   9       74.41       73.46     10.59 o 
  -5   0   9       42.14       34.68      8.88 o 
  -4   0   9       21.74       24.51      4.66 o 
  -3   0   9       93.28       92.96      5.51 o 
  -2   0   9      472.48      479.89     13.23 o 
  -1   0   9      173.99      146.92      7.12 o 
   0   0   9      196.42      180.16     14.59 o 
   1   0   9       18.02       22.06      6.65 o 
   2   0   9       69.27       73.04      7.38 o 
   3   0   9      184.39      167.28     11.00 o 
   4   0   9      197.36      194.17     12.37 o 
   5   0   9      515.25      508.64     18.30 o 
   6   0   9      130.46      143.09     11.27 o 
   7   0   9       68.12       69.32      7.08 o 
   8   0   9       18.64       10.40      7.36 o 
   9   0   9        4.22        8.43     10.14 o 
  -8   1   9       64.21       92.77     12.87 o 
  -7   1   9       18.31       13.51      9.24 o 
  -6   1   9       86.45       87.52     11.12 o 
  -5   1   9      198.61      207.73     14.42 o 
  -4   1   9      557.00      554.71     10.50 o 
  -3   1   9      229.89      220.35      8.32 o 
  -2   1   9      631.70      615.54     14.43 o 
  -1   1   9      162.24      160.04      5.46 o 
   0   1   9      149.30      147.67      6.71 o 
   1   1   9       19.82       15.55      6.02 o 
   2   1   9      273.83      268.41     12.67 o 
   3   1   9      250.23      255.97     12.32 o 
   4   1   9        0.87        3.70      5.73 o 
   5   1   9      238.46      237.07     13.02 o 
   6   1   9      163.99      170.08     11.97 o 
   7   1   9      127.76      123.79      5.60 o 
   8   1   9       32.10       22.78      6.92 o 
   9   1   9       38.84       36.14      8.97 o 
  10   1   9      153.24      166.50     13.56 o 
  -8   2   9        0.45       -0.31     10.44 o 
  -7   2   9        0.67        2.91      9.06 o 
  -6   2   9      129.74      154.20     13.47 o 
  -5   2   9       10.83       11.31      8.09 o 
  -4   2   9       16.38       10.57      7.27 o 
  -3   2   9      211.15      201.37      5.90 o 
  -2   2   9      481.31      425.79     15.86 o 
  -1   2   9       52.15       47.28      3.92 o 
   0   2   9       44.48       52.81      8.36 o 
   1   2   9      128.35      125.35      9.08 o 
   2   2   9      124.63      114.37      8.53 o 
   3   2   9      280.96      286.18     12.71 o 
   4   2   9      448.34      447.62     16.01 o 
   5   2   9      149.04      134.32      9.88 o 
   6   2   9       61.85       62.16      5.55 o 
   7   2   9      114.92      114.57      5.55 o 
   8   2   9        0.81        0.27      6.61 o 
   9   2   9       28.75       34.12      5.82 o 
  10   2   9       59.84       59.05      8.16 o 
  -8   3   9        6.65        4.16      8.86 o 
  -7   3   9       79.96       94.23     12.44 o 
  -6   3   9        1.61       -2.47      8.80 o 
  -5   3   9        6.60        6.01      7.24 o 
  -4   3   9      228.11      195.61     12.32 o 
  -3   3   9      314.27      305.81      7.01 o 
  -2   3   9     1285.44     1278.14     19.43 o 
  -1   3   9       22.23       22.39      3.51 o 
   0   3   9      427.08      426.15      8.69 o 
   1   3   9      137.64      142.73      9.64 o 
   2   3   9     2639.37     2627.25     33.87 o 
   3   3   9      731.93      749.57     18.62 o 
   4   3   9        9.48        8.10      4.92 o 
   5   3   9      272.92      266.74      8.85 o 
   6   3   9      369.35      360.08     15.15 o 
   7   3   9      351.76      358.07      8.55 o 
   8   3   9       30.75       34.02      4.49 o 
   9   3   9        1.56       -0.53      5.60 o 
  10   3   9       17.87       12.22      9.91 o 
  -8   4   9        0.42       -1.95      9.36 o 
  -7   4   9        6.32        3.59      8.19 o 
  -6   4   9      184.61      208.40      8.41 o 
  -5   4   9      151.75      151.52     12.54 o 
  -4   4   9      131.54      130.45     11.30 o 
  -3   4   9      103.22       97.35      6.37 o 
  -2   4   9       41.34       39.91      3.45 o 
  -1   4   9      251.51      251.75      8.75 o 
   0   4   9      150.11      147.10      6.58 o 
   1   4   9       51.56       46.91      6.55 o 
   2   4   9       99.39       99.48      7.78 o 
   3   4   9       27.69       23.33      5.52 o 
   4   4   9       71.78       76.11      5.25 o 
   5   4   9      102.39      103.90      7.16 o 
   6   4   9      184.91      184.70      9.43 o 
   7   4   9      124.50      123.16      5.36 o 
   8   4   9        0.70        0.53      3.62 o 
   9   4   9       56.27       59.35     10.39 o 
  10   4   9       87.32      101.62     12.56 o 
  -7   5   9       61.05       67.67     11.20 o 
  -6   5   9       87.88       91.82     11.55 o 
  -5   5   9       96.72       88.96      6.26 o 
  -4   5   9      195.11      202.92      8.26 o 
  -3   5   9      200.39      187.56      8.48 o 
  -2   5   9      276.22      271.09      8.02 o 
  -1   5   9       10.07        7.59      2.92 o 
   0   5   9       13.99       12.54      3.18 o 
   1   5   9        0.78        0.12      3.47 o 
   2   5   9      218.38      197.35      7.38 o 
   3   5   9      237.53      218.83      7.50 o 
   4   5   9       15.45       18.70      5.18 o 
   5   5   9      166.22      173.47      7.11 o 
   6   5   9      276.38      276.38      9.07 o 
   7   5   9       86.00       77.22      7.31 o 
   8   5   9       80.55       86.75     10.62 o 
   9   5   9      321.00      312.00     17.68 o 
  10   5   9       65.36       68.53     11.06 o 
  -7   6   9       97.38      102.77     12.96 o 
  -6   6   9      139.98      151.25     13.33 o 
  -5   6   9       25.07       22.36      4.74 o 
  -4   6   9       54.47       49.85      6.45 o 
  -3   6   9      230.98      237.15      8.89 o 
  -2   6   9      308.13      297.52      7.38 o 
  -1   6   9        1.01        1.98      2.32 o 
   0   6   9       60.36       64.89      3.80 o 
   1   6   9      125.97      121.51      5.12 o 
   2   6   9      553.74      529.38     11.13 o 
   3   6   9        6.59        9.69      3.30 o 
   4   6   9       43.48       35.40      3.92 o 
   5   6   9       69.38       66.39      4.96 o 
   6   6   9      112.91      109.89      4.13 o 
   7   6   9       70.27       65.16      9.43 o 
   8   6   9        2.26        3.69      7.29 o 
   9   6   9       65.94       72.01     10.55 o 
  10   6   9        2.13       -2.98      9.63 o 
  -6   7   9       35.17       32.09      8.33 o 
  -5   7   9       76.03       69.53     10.02 o 
  -4   7   9       65.17       66.84      6.18 o 
  -3   7   9      155.12      147.70      6.50 o 
  -2   7   9      255.77      271.77      6.69 o 
  -1   7   9       47.04       51.90      3.37 o 
   0   7   9      113.66      116.70      4.75 o 
   1   7   9       21.89       23.24      3.02 o 
   2   7   9      196.01      189.64      6.97 o 
   3   7   9      130.37      120.94      5.83 o 
   4   7   9       48.87       55.68      3.94 o 
   5   7   9       76.46       88.04      4.61 o 
   6   7   9      201.00      194.80     13.61 o 
   7   7   9       36.74       32.68      9.50 o 
   8   7   9       32.97       33.36      9.08 o 
   9   7   9      122.76      132.35     12.52 o 
  -6   8   9       37.12       40.68     10.65 o 
  -5   8   9       22.36       16.51      7.80 o 
  -4   8   9       25.07       25.56      6.67 o 
  -3   8   9       34.60       38.76      4.62 o 
  -2   8   9       10.26        7.83      3.03 o 
  -1   8   9        0.85        2.82      2.22 o 
   0   8   9       73.14       77.54      3.61 o 
   1   8   9       30.05       30.51      2.75 o 
   2   8   9      112.95      102.70      4.09 o 
   3   8   9       19.67       12.80      2.76 o 
   4   8   9        2.12        0.55      4.51 o 
   5   8   9      287.45      265.79     14.81 o 
   6   8   9      162.24      166.34     13.00 o 
   7   8   9       51.32       54.26     10.19 o 
   8   8   9       91.79       88.67     12.55 o 
   9   8   9       11.52        7.66     10.56 o 
  -5   9   9       45.57       47.87     11.20 o 
  -4   9   9        4.45        5.48      5.79 o 
  -3   9   9      169.33      157.04      9.13 o 
  -2   9   9      385.91      388.87      9.38 o 
  -1   9   9      158.70      174.95      4.79 o 
   0   9   9       36.23       36.96      3.33 o 
   1   9   9       67.13       74.98      5.24 o 
   2   9   9      132.77      132.81     11.39 o 
   3   9   9        1.03        1.18      5.80 o 
   4   9   9       41.87       35.51      8.49 o 
   5   9   9      119.65      115.95     11.33 o 
   6   9   9       44.44       48.14      9.68 o 
   7   9   9       31.02       19.54      8.61 o 
   8   9   9       50.91       46.63     11.36 o 
  -5  10   9       44.46       32.04     11.59 o 
  -4  10   9       40.82       36.86     10.93 o 
  -3  10   9      102.25      105.72      8.06 o 
  -2  10   9      126.50      152.19     13.79 o 
  -1  10   9      100.37       92.13     10.76 o 
   0  10   9        6.72       10.29      3.86 o 
   1  10   9       22.40       27.99      4.19 o 
   2  10   9       54.87       62.38      6.00 o 
   3  10   9        0.77        2.10      4.82 o 
   4  10   9        0.58       -1.17      7.50 o 
   5  10   9       12.71        7.23      6.52 o 
   6  10   9        0.94        6.52      8.07 o 
   7  10   9       60.37       56.96     10.93 o 
   8  10   9       31.75       32.71     11.25 o 
  -2  11   9       81.21       84.99     10.39 o 
  -1  11   9       48.28       57.05     12.21 o 
   0  11   9      112.81      112.68      8.12 o 
   1  11   9      147.20      154.41      7.83 o 
   2  11   9       71.02       66.48      6.24 o 
   3  11   9       18.24       24.28      7.00 o 
   4  11   9       67.43       68.49      6.58 o 
   5  11   9      201.95      203.21     14.35 o 
   6  11   9      112.80      137.14     12.88 o 
   7  11   9       72.43       84.03     11.91 o 
  -1  12   9       38.40       22.12     11.62 o 
   0  12   9        6.64        8.83      9.30 o 
   1  12   9       99.18       96.84     10.30 o 
   2  12   9       22.42       27.56      5.85 o 
   3  12   9        1.40        7.16      5.88 o 
   4  12   9       38.01       40.42      6.05 o 
   5  12   9       18.72       21.33      6.70 o 
   6  12   9        8.14        6.81      9.06 o 
   3  13   9       20.67       23.11     10.63 o 
   4  13   9        3.43       -1.63     10.44 o 
  -1  -8  10       41.86       46.07     10.60 o 
   0  -8  10        1.04        3.30     10.44 o 
   1  -8  10       23.67       24.40     10.69 o 
  -5  -7  10        5.07        3.50     11.46 o 
  -4  -7  10       74.94       65.12     10.84 o 
  -3  -7  10      147.05      153.92     22.45 o 
  -2  -7  10       65.46       61.01      8.41 o 
  -1  -7  10      109.10      105.46     11.98 o 
   0  -7  10        0.88       -9.50      9.50 o 
   1  -7  10        5.91       -5.40      8.81 o 
   2  -7  10       14.32       18.38     10.64 o 
   3  -7  10        8.36        3.65     11.95 o 
  -7  -6  10       17.37       12.48     13.68 o 
  -6  -6  10       48.07       45.53     10.98 o 
  -5  -6  10        0.86        3.38      7.50 o 
  -4  -6  10        6.25        3.25      6.65 o 
  -3  -6  10       94.31      109.66      9.34 o 
  -2  -6  10      125.25      121.92      9.09 o 
  -1  -6  10       24.31       20.89      8.05 o 
   0  -6  10        0.65        3.61      7.69 o 
   1  -6  10       71.30       71.80     11.26 o 
   2  -6  10       12.03        7.52      8.07 o 
   3  -6  10       58.96       57.60     10.76 o 
   4  -6  10        4.61        9.02      9.56 o 
  -7  -5  10       25.52       22.48      9.10 o 
  -6  -5  10       18.15       20.22      7.65 o 
  -5  -5  10       11.44        8.91      6.71 o 
  -4  -5  10      135.87      142.76      9.59 o 
  -3  -5  10       29.89       24.49      6.31 o 
  -2  -5  10      133.40      128.25      9.24 o 
  -1  -5  10      643.85      667.84     22.97 o 
   0  -5  10       24.61       22.84      7.96 o 
   1  -5  10        4.57       10.22      7.25 o 
   2  -5  10       32.01       26.79      7.95 o 
   3  -5  10       86.10       84.80     10.41 o 
   4  -5  10       97.96       98.24     11.92 o 
   5  -5  10      397.39      445.84     21.92 o 
  -8  -4  10       31.40       30.90     11.46 o 
  -7  -4  10       39.25       29.26      8.16 o 
  -6  -4  10        3.58        6.97      6.70 o 
  -5  -4  10       37.84       25.86      9.15 o 
  -4  -4  10        6.74        6.92      5.67 o 
  -3  -4  10      177.38      186.83      9.99 o 
  -2  -4  10      213.86      224.72     14.28 o 
  -1  -4  10       80.99       73.77     10.30 o 
   0  -4  10      315.57      303.70     15.95 o 
   1  -4  10       47.14       56.79      8.60 o 
   2  -4  10       30.44       25.27      8.70 o 
   3  -4  10       23.42       21.13      8.48 o 
   4  -4  10        0.59        1.41      8.84 o 
   5  -4  10       91.89       94.56     12.85 o 
   6  -4  10      135.06      122.53      9.03 o 
  -8  -3  10       26.59       27.12      7.87 o 
  -7  -3  10       68.07       82.09      8.90 o 
  -6  -3  10       77.53       67.58      7.43 o 
  -5  -3  10       11.52       16.27      6.07 o 
  -4  -3  10      127.85      132.69     13.33 o 
  -3  -3  10      118.50      125.28      8.68 o 
  -2  -3  10      323.26      313.36     15.76 o 
  -1  -3  10      128.29      116.25     11.47 o 
   0  -3  10        4.59        1.52      3.75 o 
   1  -3  10       15.36       10.94      3.65 o 
   2  -3  10       70.44       61.17      9.18 o 
   3  -3  10      163.76      157.04     12.87 o 
   4  -3  10       10.60       21.20      8.27 o 
   5  -3  10      218.02      216.81     15.41 o 
   6  -3  10      239.08      245.46     16.77 o 
   7  -3  10       85.97       77.06     12.90 o 
  -8  -2  10        2.56        5.59      8.21 o 
  -7  -2  10       10.44        0.87      6.57 o 
  -6  -2  10       17.22       21.74      5.53 o 
  -5  -2  10       31.68       32.26      8.40 o 
  -4  -2  10      225.49      213.75     10.37 o 
  -3  -2  10      313.94      331.69     16.87 o 
  -2  -2  10      371.04      364.52     10.51 o 
  -1  -2  10        2.14        0.43      3.47 o 
   0  -2  10        1.76       -2.34      3.60 o 
   1  -2  10      133.83      113.05     10.87 o 
   2  -2  10        0.69        0.68      7.15 o 
   3  -2  10       12.36       11.86      7.42 o 
   4  -2  10       62.90       62.02      8.90 o 
   5  -2  10      101.13      102.88     11.56 o 
   6  -2  10       48.46       35.54      9.27 o 
   7  -2  10        1.17        3.89      6.35 o 
  -8  -1  10       27.80       21.57     10.05 o 
  -7  -1  10      130.81      140.21     14.11 o 
  -6  -1  10       37.26       43.16     10.18 o 
  -5  -1  10       59.21       57.66     10.53 o 
  -4  -1  10      151.21      132.73      9.69 o 
  -3  -1  10       48.81       54.04      8.90 o 
  -2  -1  10      552.47      524.98     24.98 o 
  -1  -1  10        8.01        3.74      3.64 o 
   0  -1  10       13.87        7.91      3.87 o 
   1  -1  10      121.34      133.81     10.09 o 
   2  -1  10      315.28      314.10     15.13 o 
   3  -1  10      166.01      180.98     12.59 o 
   4  -1  10        0.64        0.25      6.79 o 
   5  -1  10      114.77      110.75     11.96 o 
   6  -1  10      334.71      362.09     17.74 o 
   7  -1  10      208.82      215.27     14.62 o 
   8  -1  10        3.49        5.89      9.04 o 
  -8   0  10        5.55        7.51     11.85 o 
  -7   0  10       16.65       13.97      7.08 o 
  -6   0  10       33.78       39.20      9.08 o 
  -5   0  10       75.83       80.48      6.22 o 
  -4   0  10       19.42       17.99      4.27 o 
  -3   0  10      504.41      485.61     11.83 o 
  -2   0  10      170.15      162.85      7.75 o 
  -1   0  10      330.38      303.55     25.98 o 
   0   0  10        7.47        2.92      3.94 o 
   1   0  10       70.40       71.78      8.36 o 
   2   0  10      124.54      125.99     10.77 o 
   3   0  10      165.22      161.23     11.20 o 
   4   0  10        5.88        7.07      7.13 o 
   5   0  10       61.99       69.41      9.02 o 
   6   0  10      102.25       97.20     11.40 o 
   7   0  10      157.02      165.30     13.05 o 
   8   0  10       39.28       37.59      9.15 o 
   9   0  10       19.44       31.34     11.41 o 
  -8   1  10       18.39       31.39      9.36 o 
  -7   1  10       75.62       79.12     10.48 o 
  -6   1  10      157.23      179.00     10.01 o 
  -5   1  10      540.23      559.00     15.14 o 
  -4   1  10      491.77      508.09     24.33 o 
  -3   1  10      125.14      108.34      5.19 o 
  -2   1  10      236.21      236.15      9.75 o 
  -1   1  10       16.60       18.61      4.23 o 
   0   1  10      272.25      260.34      9.09 o 
   1   1  10      159.45      156.28     10.44 o 
   2   1  10       85.87       79.21      8.35 o 
   3   1  10        0.92        3.79      5.08 o 
   4   1  10        2.86        0.64      5.23 o 
   5   1  10       87.23       99.90     10.46 o 
   6   1  10      127.61      139.15     11.97 o 
   7   1  10       37.63       43.50      4.43 o 
   8   1  10        8.81        4.51      7.36 o 
   9   1  10      143.89      128.56     12.77 o 
  -8   2  10        6.06        4.58      9.62 o 
  -7   2  10      183.19      197.11     15.80 o 
  -6   2  10       68.89       80.74     11.19 o 
  -5   2  10       15.38        9.24      5.72 o 
  -4   2  10       59.61       54.80      6.43 o 
  -3   2  10      207.13      179.93      7.89 o 
  -2   2  10      311.50      299.47      9.30 o 
  -1   2  10        2.53        1.82      3.07 o 
   0   2  10       39.49       33.63      4.85 o 
   1   2  10       52.90       46.44      7.79 o 
   2   2  10      125.50      110.72      9.34 o 
   3   2  10       17.26       19.29      6.71 o 
   4   2  10       18.59       16.57      7.00 o 
   5   2  10       52.53       51.88      8.45 o 
   6   2  10       51.05       43.88      7.71 o 
   7   2  10       26.72       26.96      3.79 o 
   8   2  10        8.11        8.10      8.05 o 
   9   2  10       27.84       37.91      9.36 o 
  10   2  10       49.72       55.71      7.36 o 
  -7   3  10       66.01       71.77     11.26 o 
  -6   3  10       88.63       86.52     11.49 o 
  -5   3  10       17.13        5.15      7.58 o 
  -4   3  10       78.64       79.37      5.65 o 
  -3   3  10      444.25      447.56     10.37 o 
  -2   3  10       89.37       81.56      4.95 o 
  -1   3  10       52.09       57.36      5.49 o 
   0   3  10      899.34      885.75     15.77 o 
   1   3  10      190.93      199.48     11.47 o 
   2   3  10      561.94      515.43     16.86 o 
   3   3  10      268.75      275.44     12.72 o 
   4   3  10        1.53        2.15      5.52 o 
   5   3  10      145.21      166.92     11.08 o 
   6   3  10      372.24      359.31     10.90 o 
   7   3  10       42.26       40.41      4.13 o 
   8   3  10       64.83       62.93      5.72 o 
   9   3  10       69.40       64.97     10.33 o 
  10   3  10        0.41      -10.08     10.08 o 
  -7   4  10      362.60      413.92     21.58 o 
  -6   4  10       19.07       15.47      9.13 o 
  -5   4  10       19.46       21.04      9.01 o 
  -4   4  10        5.11        6.29      4.67 o 
  -3   4  10       55.84       52.04      4.42 o 
  -2   4  10      343.09      356.14     13.66 o 
  -1   4  10      105.35      100.97      8.81 o 
   0   4  10        7.21        6.98      3.09 o 
   1   4  10      122.25      127.12      9.75 o 
   2   4  10      241.70      236.42     11.71 o 
   3   4  10       90.29       78.95      7.77 o 
   4   4  10        2.99        2.13      3.72 o 
   5   4  10       79.91       86.12      6.01 o 
   6   4  10       33.25       30.32      4.87 o 
   7   4  10       91.59       89.66      5.06 o 
   8   4  10       42.03       35.91      5.02 o 
   9   4  10        2.77        4.43      9.38 o 
  10   4  10       46.12       34.63     11.27 o 
  -7   5  10       99.85      106.33     13.40 o 
  -6   5  10       61.83       49.10     10.85 o 
  -5   5  10      143.50      145.43      7.63 o 
  -4   5  10      120.68      128.40      6.40 o 
  -3   5  10      276.69      253.04      9.44 o 
  -2   5  10       32.83       28.98      3.61 o 
  -1   5  10       82.41       78.03      5.19 o 
   0   5  10      363.33      355.82     14.51 o 
   1   5  10      152.67      153.14      7.33 o 
   2   5  10       50.53       47.68      4.99 o 
   3   5  10       35.72       26.37      4.23 o 
   4   5  10       18.32       20.15      4.12 o 
   5   5  10      284.04      283.85      9.50 o 
   6   5  10      132.00      127.86      7.02 o 
   7   5  10       12.31       13.31      3.39 o 
   8   5  10      124.07      115.62      7.59 o 
   9   5  10      242.75      258.34     16.86 o 
  10   5  10      177.68      173.81     14.96 o 
  -6   6  10        1.63        0.25      8.62 o 
  -5   6  10        0.66        3.45      5.05 o 
  -4   6  10        6.07        5.53      4.19 o 
  -3   6  10      168.13      160.91      5.92 o 
  -2   6  10      194.83      197.43      5.63 o 
  -1   6  10      384.57      370.28      7.99 o 
   0   6  10      203.22      228.34      6.42 o 
   1   6  10       85.14       92.11      5.10 o 
   2   6  10      125.54      125.12      6.37 o 
   3   6  10       14.68       19.36      3.82 o 
   4   6  10        7.33       10.54      3.80 o 
   5   6  10       10.70       12.29      3.80 o 
   6   6  10       22.91       23.39      4.50 o 
   7   6  10       54.17       55.58      9.48 o 
   8   6  10       50.13       55.34     10.58 o 
   9   6  10        1.02        5.90     10.38 o 
  -6   7  10       31.18       33.89     10.78 o 
  -5   7  10       15.42        9.44      6.66 o 
  -4   7  10        0.49       -1.15      4.26 o 
  -3   7  10      405.90      420.87     12.35 o 
  -2   7  10      787.23      790.87     25.30 o 
  -1   7  10      253.44      243.73      8.52 o 
   0   7  10       24.63       24.66      3.46 o 
   1   7  10      542.79      529.11     15.61 o 
   2   7  10      374.10      372.59     10.90 o 
   3   7  10        1.25        5.55      3.47 o 
   4   7  10      108.93      111.69      6.07 o 
   5   7  10       52.21       47.67      4.03 o 
   6   7  10        2.12        0.21      3.52 o 
   7   7  10      177.83      205.72     14.56 o 
   8   7  10       53.62       54.69     10.09 o 
   9   7  10        1.49       -7.09     10.81 o 
  -5   8  10        5.34        8.47      6.74 o 
  -4   8  10       21.69       20.47      4.93 o 
  -3   8  10       47.46       51.18      4.50 o 
  -2   8  10        6.21        8.89      3.11 o 
  -1   8  10       44.64       43.06      2.98 o 
   0   8  10      207.15      215.46      7.66 o 
   1   8  10       66.62       76.32      4.11 o 
   2   8  10        0.74        0.39      2.85 o 
   3   8  10       28.97       28.52      3.34 o 
   4   8  10       17.24       19.48      5.55 o 
   5   8  10       43.51       59.59      6.70 o 
   6   8  10      170.07      180.28     13.78 o 
   7   8  10      103.79       86.33     11.15 o 
   8   8  10       55.51       52.29      9.63 o 
  -5   9  10        0.36        3.82     11.88 o 
  -4   9  10        4.47        2.99      6.30 o 
  -3   9  10      286.34      306.40     13.68 o 
  -2   9  10      248.16      261.86     10.61 o 
  -1   9  10       87.45       91.41      4.24 o 
   0   9  10       58.27       62.76      4.53 o 
   1   9  10      327.30      314.07      8.88 o 
   2   9  10       97.92      109.25      5.99 o 
   3   9  10        7.57       14.01      6.95 o 
   4   9  10       96.11       84.51     10.66 o 
   5   9  10      116.06      107.10     11.59 o 
   6   9  10       42.43       54.77     10.56 o 
   7   9  10      195.80      192.05     15.50 o 
   8   9  10       72.56       66.60     10.71 o 
  -4  10  10       20.92       17.97     10.31 o 
  -3  10  10      157.53      157.86     15.63 o 
  -2  10  10      103.55       80.52     11.67 o 
  -1  10  10       91.63       86.91      7.80 o 
   0  10  10       70.54       73.53      7.85 o 
   1  10  10       39.74       37.90      7.25 o 
   2  10  10       40.95       45.37      6.02 o 
   3  10  10       58.68       64.75      6.50 o 
   4  10  10       12.25        8.93      7.75 o 
   5  10  10       39.71       40.25      8.27 o 
   6  10  10       19.54       29.19      9.72 o 
   7  10  10      131.04      134.59     13.11 o 
  -2  11  10       55.41       50.05     11.44 o 
  -1  11  10       45.23       53.78     11.80 o 
   0  11  10      173.24      166.97     24.18 o 
   1  11  10      173.92      184.39     13.76 o 
   2  11  10       27.27       32.83      5.98 o 
   3  11  10       33.92       30.27      6.00 o 
   4  11  10       91.22       75.45      7.32 o 
   5  11  10      112.45      127.80     12.99 o 
   6  11  10       95.29      100.35     12.99 o 
   1  12  10       37.30       27.94      9.90 o 
   2  12  10      151.96      169.66     13.91 o 
   3  12  10       33.73       30.82      6.63 o 
   4  12  10        0.43        1.55      6.58 o 
   5  12  10       58.69       55.70      7.17 o 
   4  13  10       48.90       56.62     11.17 o 
  -4  -7  11      152.88      153.42     14.41 o 
  -3  -7  11      149.21      130.21     12.28 o 
  -2  -7  11      157.07      139.58     13.20 o 
  -1  -7  11        0.44        4.23     11.19 o 
   0  -7  11       67.25       59.90     11.45 o 
   1  -7  11        8.15       21.74     11.87 o 
  -5  -6  11       20.63       26.64     11.69 o 
  -4  -6  11       62.26       61.08     10.29 o 
  -3  -6  11       29.02       28.34     10.86 o 
  -2  -6  11      112.96      115.13     12.82 o 
  -1  -6  11        3.00        4.23     10.12 o 
   0  -6  11        2.18        1.30     10.34 o 
   1  -6  11      135.37      129.59     12.38 o 
   2  -6  11       15.43       16.28     10.13 o 
  -6  -5  11       39.65       29.04     12.39 o 
  -5  -5  11        3.46        2.21      7.46 o 
  -4  -5  11       71.78       71.69     13.89 o 
  -3  -5  11      180.87      192.99     14.95 o 
  -2  -5  11      171.36      149.43     13.99 o 
  -1  -5  11       14.70       15.11      8.89 o 
   0  -5  11      108.91      108.43     11.55 o 
   1  -5  11       37.97       28.90      9.16 o 
   2  -5  11       53.06       64.17     10.91 o 
   3  -5  11      190.53      193.02     15.44 o 
   4  -5  11        0.71       -2.76     11.08 o 
  -6  -4  11       12.01       13.32      6.97 o 
  -5  -4  11       28.81       32.93      7.77 o 
  -4  -4  11      113.35      134.28     13.27 o 
  -3  -4  11       48.15       38.92      9.18 o 
  -2  -4  11       84.09       79.71     10.30 o 
  -1  -4  11       74.42       45.65      9.32 o 
   0  -4  11        0.72        4.35      6.87 o 
   1  -4  11      185.11      201.19     14.55 o 
   2  -4  11       49.81       47.86      9.72 o 
   3  -4  11       10.16       10.43      9.40 o 
   4  -4  11        3.90        6.28      9.17 o 
   5  -4  11       41.04       57.15     10.55 o 
  -7  -3  11      152.68      152.95     10.52 o 
  -6  -3  11       71.57       71.49      8.71 o 
  -5  -3  11       14.56       12.84      8.07 o 
  -4  -3  11       39.93       47.63      9.61 o 
  -3  -3  11      184.89      204.51     15.40 o 
  -2  -3  11      141.31      127.47     12.62 o 
  -1  -3  11       30.73       29.00      4.58 o 
   0  -3  11       70.83       69.17      5.67 o 
   1  -3  11       68.89       59.16      5.41 o 
   2  -3  11      107.14      111.35     11.32 o 
   3  -3  11       24.79       27.36      9.03 o 
   4  -3  11       26.92       20.08      9.11 o 
   5  -3  11       14.40        7.09      9.14 o 
   6  -3  11      169.60      162.41     14.26 o 
  -7  -2  11       50.28       43.79     11.94 o 
  -6  -2  11       63.80       69.30     11.02 o 
  -5  -2  11       91.07       88.01     10.97 o 
  -4  -2  11      180.33      176.41     14.09 o 
  -3  -2  11      173.06      175.44     14.14 o 
  -2  -2  11       89.38       74.81      6.91 o 
  -1  -2  11       27.67       23.99      4.93 o 
   0  -2  11      442.94      443.17     21.88 o 
   1  -2  11      174.15      172.40     18.10 o 
   2  -2  11      115.75      118.03     11.00 o 
   3  -2  11        0.67       -0.49      8.02 o 
   4  -2  11        7.18        2.98      8.11 o 
   5  -2  11       21.53       19.66      7.95 o 
   6  -2  11        8.78        4.56      8.74 o 
   7  -2  11        2.24        2.66      8.78 o 
  -7  -1  11      145.86      154.02     14.12 o 
  -6  -1  11       61.36       60.66     11.72 o 
  -5  -1  11       68.96       64.81     11.42 o 
  -4  -1  11      115.36      114.65     12.27 o 
  -3  -1  11      134.61      117.00     12.57 o 
  -2  -1  11       52.92       50.53      5.63 o 
  -1  -1  11       81.58       81.99      6.79 o 
   0  -1  11      572.12      544.28     13.26 o 
   1  -1  11      223.30      221.45     14.06 o 
   2  -1  11       91.20       88.36      9.45 o 
   3  -1  11       23.46       22.93      7.91 o 
   4  -1  11        4.19        6.07      7.84 o 
   5  -1  11       94.81       97.84     11.39 o 
   6  -1  11       21.69        7.98      7.58 o 
   7  -1  11        8.10       14.96      6.68 o 
  -7   0  11      240.22      261.12     18.13 o 
  -6   0  11        7.57       13.10      9.01 o 
  -5   0  11        6.17        8.75      7.58 o 
  -4   0  11       22.98       21.44      4.66 o 
  -3   0  11      112.97      105.60     11.42 o 
  -2   0  11      189.52      193.05      8.95 o 
  -1   0  11       11.06       11.32      4.23 o 
   0   0  11       88.08       91.99      7.55 o 
   1   0  11      140.01      122.92     11.40 o 
   2   0  11      379.76      380.15     17.03 o 
   3   0  11       43.49       48.87      8.75 o 
   4   0  11        3.24        3.93      7.27 o 
   5   0  11       54.40       49.50      9.03 o 
   6   0  11      183.97      193.10     15.17 o 
   7   0  11       76.51       85.39      7.73 o 
   8   0  11       63.31       47.57      9.80 o 
  -7   1  11      222.40      262.48     13.06 o 
  -6   1  11       57.62       61.95     10.72 o 
  -5   1  11       50.64       51.23      5.98 o 
  -4   1  11      124.87      143.77      7.83 o 
  -3   1  11      199.48      187.29      6.90 o 
  -2   1  11       48.98       51.15      5.71 o 
  -1   1  11      338.88      346.56     10.95 o 
   0   1  11      466.20      447.56     22.36 o 
   1   1  11      219.92      219.52     13.64 o 
   2   1  11      217.88      236.04     13.52 o 
   3   1  11       46.68       29.71      7.67 o 
   4   1  11        0.86        2.99      7.24 o 
   5   1  11      130.07      140.87     12.13 o 
   6   1  11       31.01       28.81      8.81 o 
   7   1  11       15.36       19.33      7.21 o 
   8   1  11       74.07       81.79     10.79 o 
   9   1  11       13.97       16.89     10.31 o 
  -7   2  11      171.23      204.40     11.56 o 
  -6   2  11        0.96        0.04      4.93 o 
  -5   2  11       47.12       39.46      6.01 o 
  -4   2  11       79.75       77.58      7.56 o 
  -3   2  11      215.41      208.25      7.93 o 
  -2   2  11       83.16       89.09      5.57 o 
  -1   2  11      289.67      297.29     16.70 o 
   0   2  11      471.62      451.50     12.18 o 
   1   2  11      173.53      158.21     11.35 o 
   2   2  11        1.02       -1.76      6.27 o 
   3   2  11       26.49       22.08      7.43 o 
   4   2  11       93.63       93.25      9.68 o 
   5   2  11       59.06       67.93      9.42 o 
   6   2  11        0.95       -0.57      7.16 o 
   7   2  11        0.86        3.86      5.31 o 
   8   2  11       39.94       30.22      6.27 o 
   9   2  11       90.79       76.65     11.11 o 
  -7   3  11       75.64       71.35     13.57 o 
  -6   3  11        4.41       -1.34      5.10 o 
  -5   3  11        3.06        9.26      4.79 o 
  -4   3  11       40.88       39.73      5.18 o 
  -3   3  11      210.13      210.13      7.63 o 
  -2   3  11      639.90      602.87     18.36 o 
  -1   3  11      176.18      182.28      9.43 o 
   0   3  11       20.37       16.21      4.94 o 
   1   3  11      779.39      734.41     21.17 o 
   2   3  11      669.07      647.78     19.87 o 
   3   3  11       25.79       32.39      7.29 o 
   4   3  11       43.64       47.27      8.03 o 
   5   3  11       41.40       37.72      7.08 o 
   6   3  11       88.13       80.45      7.16 o 
   7   3  11      219.38      219.68     23.46 o 
   8   3  11       64.77       50.70      8.61 o 
  -6   4  11       16.31       14.64     10.05 o 
  -5   4  11       35.96       29.45      4.86 o 
  -4   4  11       78.28       72.17      5.94 o 
  -3   4  11      202.01      201.78      7.56 o 
  -2   4  11        2.12        2.12      3.81 o 
  -1   4  11      494.53      490.60     11.55 o 
   0   4  11      536.81      539.68     15.09 o 
   1   4  11       86.41       94.74      6.85 o 
   2   4  11       69.84       70.26      7.75 o 
   3   4  11      135.19      149.61     10.63 o 
   4   4  11      133.62      126.62      9.82 o 
   5   4  11       93.53       99.49      7.27 o 
   6   4  11       27.47       24.26      4.82 o 
   7   4  11       67.68       66.79      5.00 o 
   8   4  11       61.82       55.39      8.16 o 
   9   4  11       40.24       45.56     11.19 o 
  -6   5  11       11.45       15.26      6.73 o 
  -5   5  11       91.35       86.63      6.07 o 
  -4   5  11        1.02        1.06      4.46 o 
  -3   5  11      246.74      255.65      8.84 o 
  -2   5  11      291.30      264.55     10.40 o 
  -1   5  11        1.97        3.52      4.02 o 
   0   5  11        7.11       11.83      4.60 o 
   1   5  11      656.82      627.57     30.94 o 
   2   5  11       42.21       50.48      7.25 o 
   3   5  11        2.42        0.25      4.05 o 
   4   5  11       55.84       48.25      5.60 o 
   5   5  11        9.77        7.93      4.18 o 
   6   5  11       46.08       40.73      5.31 o 
   7   5  11      245.88      273.59     13.98 o 
   8   5  11       75.61       76.32      6.94 o 
   9   5  11      136.47      166.72     14.74 o 
  -6   6  11        1.19        4.57      8.03 o 
  -5   6  11        5.43        5.97      4.50 o 
  -4   6  11       59.65       63.29      4.80 o 
  -3   6  11      151.08      152.23      6.21 o 
  -2   6  11        2.77        4.81      3.02 o 
  -1   6  11      153.86      152.68      6.04 o 
   0   6  11      376.32      384.10      8.42 o 
   1   6  11      182.96      172.68      6.68 o 
   2   6  11       37.12       40.17      5.01 o 
   3   6  11       71.57       77.75      5.85 o 
   4   6  11       24.68       27.44      4.48 o 
   5   6  11       70.17       65.70      5.72 o 
   6   6  11      187.15      203.15     10.03 o 
   7   6  11      112.56      123.74      7.45 o 
   8   6  11        0.83       -0.83      6.63 o 
   9   6  11       83.36       97.69     13.54 o 
  -5   7  11        0.45       -0.43      7.18 o 
  -4   7  11       22.46       19.16      4.29 o 
  -3   7  11      223.28      217.02      7.13 o 
  -2   7  11      203.53      191.14      5.91 o 
  -1   7  11      180.02      180.02      6.32 o 
   0   7  11      127.19      132.96      5.71 o 
   1   7  11      188.10      187.12      7.92 o 
   2   7  11      342.93      347.88      8.98 o 
   3   7  11      266.56      261.14     17.38 o 
   4   7  11       42.22       42.24      4.72 o 
   5   7  11        8.97       12.52      4.34 o 
   6   7  11        2.34        4.19      3.75 o 
   7   7  11       83.07       89.09      7.39 o 
   8   7  11      127.85      119.97     13.18 o 
  -5   8  11        0.44        6.56     11.23 o 
  -4   8  11       14.90       16.63      4.87 o 
  -3   8  11       24.79       31.16      4.26 o 
  -2   8  11        0.80       -1.67      3.29 o 
  -1   8  11        1.43        3.62      3.55 o 
   0   8  11      144.00      147.28      5.76 o 
   1   8  11      203.61      205.25      7.29 o 
   2   8  11       28.08       37.30      4.15 o 
   3   8  11       18.12       25.01      4.14 o 
   4   8  11       29.31       34.12      5.83 o 
   5   8  11       49.52       44.68      6.31 o 
   6   8  11      358.58      374.12     13.34 o 
   7   8  11      239.78      283.11     16.70 o 
   8   8  11        5.77       11.43      9.54 o 
  -4   9  11       59.60       61.83     10.36 o 
  -3   9  11       51.23       50.40      7.58 o 
  -2   9  11        4.19        1.77      5.01 o 
  -1   9  11       24.18       20.49      4.68 o 
   0   9  11       92.16       91.73      5.17 o 
   1   9  11       35.95       39.92      4.71 o 
   2   9  11      123.69      113.07      7.40 o 
   3   9  11       43.54       34.62      5.08 o 
   4   9  11       53.29       61.81      6.81 o 
   5   9  11      235.67      253.62     16.35 o 
   6   9  11       91.88      108.79     12.08 o 
   7   9  11       12.28       13.29     10.22 o 
  -2  10  11       36.84       44.35     12.87 o 
  -1  10  11       98.74      107.22      9.28 o 
   0  10  11       51.19       54.46      7.69 o 
   1  10  11       51.30       50.80      6.29 o 
   2  10  11       91.83      107.88      8.03 o 
   3  10  11       17.18       16.12      5.77 o 
   4  10  11       11.63       20.50      8.81 o 
   5  10  11        0.72        6.62      9.97 o 
   6  10  11       50.84       57.73     10.01 o 
   0  11  11       22.55       20.38      7.43 o 
   1  11  11       13.93       16.86      9.41 o 
   2  11  11       51.50       49.13      6.56 o 
   3  11  11       38.11       39.73      6.49 o 
   4  11  11      115.12      121.32     16.35 o 
   5  11  11       23.60       37.89      9.54 o 
   6  11  11       15.79       14.06     10.04 o 
   1  12  11       98.11       96.81     12.61 o 
   2  12  11      108.78       90.99     12.14 o 
   3  12  11       23.18       20.11      7.17 o 
   4  12  11       60.55       65.14      7.79 o 
   5  12  11       69.37       71.23     10.82 o 
  -2  -6  12       40.49       39.22     10.62 o 
  -1  -6  12        2.25       -3.36     11.85 o 
  -4  -5  12       27.44       29.13     11.59 o 
  -3  -5  12        9.71        0.57      9.96 o 
  -2  -5  12       21.73       33.47     10.49 o 
  -1  -5  12       50.78       56.63     10.64 o 
   0  -5  12      390.67      348.07     19.34 o 
   1  -5  12      174.46      178.55     15.54 o 
   2  -5  12       28.30       25.45     11.13 o 
  -5  -4  12        0.48       -3.28     12.52 o 
  -4  -4  12       40.48       32.50     10.66 o 
  -3  -4  12      131.48      137.09     14.31 o 
  -2  -4  12        2.69        2.72      7.96 o 
  -1  -4  12       83.55       93.91     11.38 o 
   0  -4  12      335.99      304.27     17.74 o 
   1  -4  12       89.83       86.91     12.56 o 
   2  -4  12      231.73      236.85     16.21 o 
   3  -4  12        3.04        9.85     10.67 o 
  -5  -3  12       14.64       21.75     11.74 o 
  -4  -3  12        4.31        6.53      8.52 o 
  -3  -3  12       11.32        4.60      9.29 o 
  -2  -3  12       70.58       84.91     10.50 o 
  -1  -3  12       41.20       28.15      8.33 o 
   0  -3  12       46.84       47.73     10.29 o 
   1  -3  12       67.23       81.00     10.41 o 
   2  -3  12       23.24       24.44      8.63 o 
   3  -3  12       11.33       -1.43      9.92 o 
   4  -3  12       59.39       74.96     12.50 o 
  -6  -2  12        5.39        3.87     12.45 o 
  -5  -2  12        7.56        6.44     11.01 o 
  -4  -2  12       77.79       78.90     11.73 o 
  -3  -2  12      258.68      280.22     17.52 o 
  -2  -2  12       25.76       27.41      5.17 o 
  -1  -2  12      162.34      171.12     10.27 o 
   0  -2  12      463.54      433.31     12.51 o 
   1  -2  12      305.82      293.15     16.23 o 
   2  -2  12      150.19      190.75     14.39 o 
   3  -2  12        7.46       15.27      8.97 o 
   4  -2  12       43.35       47.83     10.64 o 
   5  -2  12       39.67       45.80     11.19 o 
  -6  -1  12        0.51       -0.17     11.12 o 
  -5  -1  12       43.56       41.16     10.13 o 
  -4  -1  12        6.93        0.76      9.54 o 
  -3  -1  12       39.51       47.19     10.66 o 
  -2  -1  12      129.22      116.50     10.90 o 
  -1  -1  12      405.41      378.71     26.27 o 
   0  -1  12      154.35      168.27      8.82 o 
   1  -1  12      179.80      187.36      9.09 o 
   2  -1  12       84.29       89.12     10.47 o 
   3  -1  12       12.57        9.92      7.76 o 
   4  -1  12       35.65       32.48      9.90 o 
   5  -1  12      128.06      124.44     13.60 o 
   6  -1  12        1.56       -0.94     11.08 o 
  -6   0  12       26.96       25.48     10.48 o 
  -5   0  12       29.59       24.23      8.64 o 
  -4   0  12       22.03       18.33      9.83 o 
  -3   0  12      195.53      218.33     15.87 o 
  -2   0  12       12.95       14.08      5.18 o 
  -1   0  12       27.08       26.28      5.50 o 
   0   0  12      117.97      110.88      7.64 o 
   1   0  12      319.36      322.96     24.94 o 
   2   0  12       99.73       89.19     10.49 o 
   3   0  12      191.95      194.01     13.96 o 
   4   0  12      344.95      362.26     18.34 o 
   5   0  12        5.00        0.05      8.79 o 
   6   0  12       22.88       11.79      7.74 o 
   7   0  12      380.84      435.98     21.43 o 
  -6   1  12       24.68       18.95     11.80 o 
  -5   1  12       16.90       19.07      9.69 o 
  -4   1  12       29.83       21.44      5.29 o 
  -3   1  12       70.13       71.91      6.27 o 
  -2   1  12      119.91      113.94      7.95 o 
  -1   1  12       69.82       73.96      7.82 o 
   0   1  12       48.15       53.98      8.43 o 
   1   1  12      230.56      218.06     20.25 o 
   2   1  12      113.06      114.60     10.69 o 
   3   1  12       26.93       30.21      8.12 o 
   4   1  12       24.82       16.64      8.24 o 
   5   1  12       98.52      102.48     11.78 o 
   6   1  12       97.03       92.14     11.00 o 
   7   1  12       28.27       36.16      8.70 o 
   8   1  12       14.81       20.15     11.20 o 
  -6   2  12       12.11       10.33      6.85 o 
  -5   2  12       20.34       16.67      5.71 o 
  -4   2  12      393.11      386.57     23.46 o 
  -3   2  12      305.57      316.36      9.16 o 
  -2   2  12        7.54        8.77      5.14 o 
  -1   2  12       68.50       53.47      6.30 o 
   0   2  12      191.08      192.70     10.51 o 
   1   2  12      270.66      256.53     10.12 o 
   2   2  12       40.17       39.43      7.72 o 
   3   2  12       66.92       67.63      8.85 o 
   4   2  12       95.56       86.43     10.04 o 
   5   2  12        3.98       -0.81      7.37 o 
   6   2  12        9.38       10.38      7.10 o 
   7   2  12      102.56      115.86      9.74 o 
   8   2  12       17.52       27.43      7.24 o 
  -7   3  12        4.87        5.51     10.76 o 
  -6   3  12       11.94       12.40      5.91 o 
  -5   3  12       11.24       10.33      6.16 o 
  -4   3  12        9.98       15.05      5.05 o 
  -3   3  12       32.64       32.42      4.81 o 
  -2   3  12        1.30       -0.99      4.21 o 
  -1   3  12       21.83       16.25      5.18 o 
   0   3  12      210.92      194.57     17.43 o 
   1   3  12      275.87      275.63     10.39 o 
   2   3  12       56.58       62.43      8.98 o 
   3   3  12       41.89       51.66      8.37 o 
   4   3  12       46.05       37.45      8.04 o 
   5   3  12      106.75      121.35     11.73 o 
   6   3  12      113.35      130.41      8.26 o 
   7   3  12       42.41       57.86      6.80 o 
   8   3  12        5.00        7.50      6.98 o 
  -7   4  12        7.34       13.63     13.18 o 
  -6   4  12       25.34       21.48      6.15 o 
  -5   4  12       13.75       12.22      5.56 o 
  -4   4  12        1.86        1.65      5.58 o 
  -3   4  12      161.66      162.85      9.72 o 
  -2   4  12      133.73      122.70      7.00 o 
  -1   4  12       33.05       33.39      4.62 o 
   0   4  12       77.72       78.93      8.54 o 
   1   4  12      130.04      132.08      8.28 o 
   2   4  12      354.82      345.28     15.71 o 
   3   4  12      711.38      676.88     21.12 o 
   4   4  12      134.44      125.73     10.72 o 
   5   4  12       14.57       11.53      4.62 o 
   6   4  12      183.96      185.96      9.14 o 
   7   4  12      183.56      200.82      9.80 o 
   8   4  12       20.88       15.56      6.95 o 
  -6   5  12        0.86       -3.58      7.93 o 
  -5   5  12       49.06       41.08      4.61 o 
  -4   5  12      378.44      384.88     15.63 o 
  -3   5  12        0.79       -0.89      5.65 o 
  -2   5  12      167.18      159.80      9.58 o 
  -1   5  12       14.58       10.16      4.27 o 
   0   5  12      104.50      113.01      7.90 o 
   1   5  12      110.10      109.11      7.39 o 
   2   5  12       52.47       53.61      8.56 o 
   3   5  12       40.67       40.72      5.51 o 
   4   5  12       11.62       11.80      4.99 o 
   5   5  12      209.33      215.87      9.62 o 
   6   5  12       55.80       60.60     10.14 o 
   7   5  12        8.62        5.14      5.43 o 
   8   5  12       21.67       14.21      8.99 o 
  -5   6  12        8.91       12.13      5.84 o 
  -4   6  12        9.27       14.36      4.11 o 
  -3   6  12       60.62       59.15      5.55 o 
  -2   6  12       26.22       22.63      3.80 o 
  -1   6  12        9.25        7.43      3.55 o 
   0   6  12       66.93       72.11      5.75 o 
   1   6  12       28.27       19.67      3.86 o 
   2   6  12       59.83       65.79      6.27 o 
   3   6  12      147.52      156.28      7.90 o 
   4   6  12       96.53       99.60      7.16 o 
   5   6  12       60.55       55.52      5.80 o 
   6   6  12      183.41      186.50      8.99 o 
   7   6  12       30.53       33.40      5.59 o 
   8   6  12        6.85        3.46      8.34 o 
  -5   7  12        5.54        5.13      6.47 o 
  -4   7  12       77.92       71.99      5.44 o 
  -3   7  12       11.13        6.07      4.29 o 
  -2   7  12        3.91        3.35      4.04 o 
  -1   7  12       52.41       51.58      4.60 o 
   0   7  12       48.52       44.19      5.08 o 
   1   7  12      126.63      136.04      7.70 o 
   2   7  12      243.96      242.95      8.12 o 
   3   7  12       49.17       50.21      5.45 o 
   4   7  12       60.25       63.02      6.85 o 
   5   7  12       22.41       23.76      4.72 o 
   6   7  12       18.24       30.63      8.64 o 
   7   7  12        1.39        0.25      6.01 o 
  -5   8  12       46.81       56.47     11.90 o 
  -4   8  12       40.53       37.17      6.10 o 
  -3   8  12        9.81        5.51      4.53 o 
  -2   8  12       20.95       18.30      4.18 o 
  -1   8  12      155.50      161.93      6.46 o 
   0   8  12        7.75        3.19      3.91 o 
   1   8  12       11.36        9.00      5.66 o 
   2   8  12      109.65      110.40      6.06 o 
   3   8  12       59.14       62.58     10.60 o 
   4   8  12      225.53      222.35     15.75 o 
   5   8  12       91.21       94.06      8.48 o 
   6   8  12       13.59       22.75      6.78 o 
   7   8  12        3.08       -1.83     10.24 o 
  -4   9  12       17.26       15.23     11.70 o 
  -3   9  12       46.13       38.18      7.51 o 
  -2   9  12        8.59        5.72      6.48 o 
  -1   9  12      116.41      104.79      6.99 o 
   0   9  12        0.72        4.13      4.21 o 
   1   9  12      107.44       96.30      7.09 o 
   2   9  12       32.43       36.81      5.04 o 
   3   9  12       41.28       47.76      5.38 o 
   4   9  12       47.15       48.36      6.74 o 
   5   9  12        0.76        2.70      6.73 o 
   6   9  12      168.76      192.73     15.39 o 
  -1  10  12      142.52      136.47     10.16 o 
   0  10  12        2.58        2.65      6.77 o 
   1  10  12       39.84       38.19      5.30 o 
   2  10  12       96.69       91.85      7.64 o 
   3  10  12       41.40       31.74      6.85 o 
   4  10  12       72.13       80.77     11.82 o 
   5  10  12       28.95       23.72     10.97 o 
   6  10  12        3.92        8.42      9.78 o 
   0  11  12        0.73       -5.81      9.82 o 
   1  11  12       34.11       42.52     10.86 o 
   2  11  12       10.43       15.16      6.89 o 
   3  11  12      130.99      132.72      9.03 o 
   4  11  12       24.02       20.88      8.29 o 
   5  11  12       80.33       85.51     11.74 o 
   2  12  12      113.86      109.66     12.51 o 
   3  12  12       76.07       74.37      8.43 o 
  -2  -4  13        3.66       -1.73     10.91 o 
  -1  -4  13       61.72       60.47     11.18 o 
   0  -4  13      367.51      383.13     20.85 o 
   1  -4  13      253.98      233.67     17.40 o 
  -3  -3  13       19.33       13.28      9.03 o 
  -2  -3  13       27.19       32.42     10.79 o 
  -1  -3  13       20.19       29.25      8.41 o 
   0  -3  13      133.14      125.62     12.90 o 
   1  -3  13        1.22        2.63     10.17 o 
   2  -3  13      175.37      219.72     16.73 o 
   3  -3  13       30.35       23.24      9.59 o 
  -4  -2  13       64.43       56.21     11.66 o 
  -3  -2  13      107.91      130.36     14.67 o 
  -2  -2  13        0.49        1.95      9.79 o 
  -1  -2  13        3.88        3.56     10.19 o 
   0  -2  13      259.22      282.78     17.79 o 
   1  -2  13      236.21      226.49     15.85 o 
   2  -2  13        0.50        5.73      9.81 o 
   3  -2  13      115.28      136.99     14.21 o 
   4  -2  13      189.78      196.17     15.22 o 
  -5  -1  13        8.39        5.96     11.23 o 
  -4  -1  13      102.59      125.58     14.03 o 
  -3  -1  13       99.53      114.55     12.46 o 
  -2  -1  13        1.71        2.30      5.79 o 
  -1  -1  13       21.87       21.10      5.75 o 
   0  -1  13       61.75       51.73      6.69 o 
   1  -1  13       96.44       98.46      7.49 o 
   2  -1  13       36.68       34.79      8.76 o 
   3  -1  13       39.29       46.45     10.34 o 
   4  -1  13       34.87       44.07     10.03 o 
   5  -1  13       35.02       41.87     11.39 o 
  -5   0  13       43.92       30.36     11.03 o 
  -4   0  13       72.73       80.91     12.01 o 
  -3   0  13       18.64       21.64      8.45 o 
  -2   0  13        2.76       -0.35      5.47 o 
  -1   0  13        6.15        9.51      7.51 o 
   0   0  13       39.19       43.17      6.44 o 
   1   0  13      118.79      111.11      8.12 o 
   2   0  13      160.69      155.51     13.82 o 
   3   0  13      124.54      124.61     13.30 o 
   4   0  13       53.05       43.64     10.45 o 
   5   0  13       88.35      111.50     12.61 o 
   6   0  13      145.66      145.64     14.98 o 
  -5   1  13        0.45        3.97     10.29 o 
  -4   1  13        8.52       12.75     10.69 o 
  -3   1  13        1.20       -0.05      8.60 o 
  -2   1  13       11.45        8.19      5.77 o 
  -1   1  13        0.54       -0.76      5.58 o 
   0   1  13       27.64       31.56      5.46 o 
   1   1  13        4.05        5.38      4.58 o 
   2   1  13        6.97        8.46      7.77 o 
   3   1  13      179.49      194.69     14.09 o 
   4   1  13      152.74      161.05     13.22 o 
   5   1  13       34.15       34.43      9.26 o 
   6   1  13       73.00       78.31     11.59 o 
  -5   2  13      132.65      134.69     14.61 o 
  -4   2  13      363.09      394.09     20.73 o 
  -3   2  13       91.90       89.36      7.42 o 
  -2   2  13        3.22       -0.14      5.38 o 
  -1   2  13       25.70       21.45      5.68 o 
   0   2  13       91.79       87.20     10.63 o 
   1   2  13       81.24       82.38      7.43 o 
   2   2  13      178.44      173.70     13.48 o 
   3   2  13       14.51        7.38      6.71 o 
   4   2  13        4.72        2.80      8.55 o 
   5   2  13      112.79      135.12     12.82 o 
   6   2  13       78.32       85.14     12.10 o 
   7   2  13        0.49        3.95      6.82 o 
   8   2  13        3.65        7.75     12.41 o 
  -5   3  13       31.38       32.15      6.57 o 
  -4   3  13       49.82       56.32     14.84 o 
  -3   3  13        0.52       -2.27      5.81 o 
  -2   3  13        1.46        0.96      5.29 o 
  -1   3  13        6.63        8.37      5.12 o 
   0   3  13        7.89       11.93      4.97 o 
   1   3  13       33.84       23.73      5.44 o 
   2   3  13       12.33       13.05      7.15 o 
   3   3  13        1.17       -0.81      7.88 o 
   4   3  13       94.47       99.76     11.29 o 
   5   3  13       54.41       55.00     10.09 o 
   6   3  13       20.03       20.35      5.97 o 
   7   3  13        2.57        0.01     11.71 o 
  -6   4  13       12.27        5.05     12.28 o 
  -5   4  13       47.44       58.20      7.99 o 
  -4   4  13      106.64       97.51     17.16 o 
  -3   4  13        0.49        1.40      5.27 o 
  -2   4  13        8.37        9.62      4.21 o 
  -1   4  13      120.40      115.86      8.47 o 
   0   4  13       28.79       18.60      5.62 o 
   1   4  13       39.99       39.11      5.96 o 
   2   4  13      291.09      309.67     16.36 o 
   3   4  13      319.91      296.58     15.79 o 
   4   4  13      271.88      250.13     14.72 o 
   5   4  13       77.97       65.60      7.13 o 
   6   4  13       63.40       64.99      6.87 o 
   7   4  13        9.69        5.14      6.46 o 
   8   4  13       37.61       31.44     11.48 o 
  -5   5  13       10.88       16.72      6.38 o 
  -4   5  13        4.54        4.23      6.85 o 
  -3   5  13       38.76       37.98      6.86 o 
  -2   5  13       10.54        8.75      4.61 o 
  -1   5  13        4.03        2.55      5.92 o 
   0   5  13        0.54       -0.69      5.06 o 
   1   5  13       28.07       31.79      5.67 o 
   2   5  13       27.45       32.85      7.09 o 
   3   5  13       16.75       24.87      5.66 o 
   4   5  13       48.86       49.53      6.03 o 
   5   5  13        8.46        5.79      5.32 o 
   6   5  13       20.15       26.96      6.29 o 
   7   5  13        0.48        9.35      6.88 o 
   8   5  13        6.37       -2.58      7.96 o 
  -5   6  13      223.42      229.66     22.75 o 
  -4   6  13      307.10      299.17     16.91 o 
  -3   6  13        2.39        3.50      5.17 o 
  -2   6  13       15.77       12.21      4.23 o 
  -1   6  13        8.98        8.61      4.16 o 
   0   6  13        6.44        6.25      4.51 o 
   1   6  13      119.45      122.40      6.82 o 
   2   6  13       49.77       55.05      5.52 o 
   3   6  13        6.81        4.21      5.37 o 
   4   6  13      103.24       98.35      7.71 o 
   5   6  13       40.46       39.68      5.87 o 
   6   6  13       52.01       49.10      6.15 o 
   7   6  13        0.62        0.49      6.79 o 
   8   6  13        8.80       10.57     10.30 o 
  -4   7  13        0.82        0.84      5.05 o 
  -3   7  13       72.09       61.17      6.10 o 
  -2   7  13       24.67       18.63      4.44 o 
  -1   7  13        4.11        3.53      4.35 o 
   0   7  13       25.87       23.14      5.00 o 
   1   7  13       63.94       66.47      5.69 o 
   2   7  13       43.66       47.66      5.21 o 
   3   7  13      195.34      208.24     11.18 o 
   4   7  13       37.35       32.46      7.55 o 
   5   7  13       11.49        9.54      8.32 o 
   6   7  13        7.89        8.00      8.46 o 
   7   7  13        1.65        6.87     11.10 o 
   8   7  13       12.55        3.20     12.44 o 
  -4   8  13       73.18       75.09     11.80 o 
  -3   8  13       38.61       44.89      7.81 o 
  -2   8  13       88.43       81.61      5.81 o 
  -1   8  13       59.85       70.11      6.22 o 
   0   8  13       13.41       13.88      4.82 o 
   1   8  13      115.11      139.65      7.19 o 
   2   8  13      135.41      139.50      9.20 o 
   3   8  13      189.94      192.87     20.93 o 
   4   8  13       15.60       12.62      7.65 o 
   5   8  13       18.53       11.46      9.87 o 
   6   8  13       65.88       73.50      8.03 o 
   7   8  13        1.24        5.34     11.61 o 
  -3   9  13       11.05       19.37     12.20 o 
  -2   9  13        6.06       12.58     10.73 o 
  -1   9  13       40.78       37.36      6.02 o 
   0   9  13        0.73       -5.61      6.21 o 
   1   9  13      118.81      137.01     11.70 o 
   2   9  13        3.81       -1.35      6.28 o 
   3   9  13       17.72       13.65      5.62 o 
   4   9  13        7.59        4.26      6.30 o 
   5   9  13        8.45        8.95      7.01 o 
  -1  10  13       22.85       24.81     11.41 o 
   0  10  13       45.29       41.25      7.58 o 
   1  10  13       58.18       61.37      8.33 o 
   2  10  13      117.55      125.65      7.38 o 
   3  10  13      129.62      148.92      8.08 o 
   4  10  13       43.80       45.01      7.66 o 
   3  11  13       10.69       18.35     10.42 o 
  -2  -2  14       18.15       35.38     11.51 o 
  -1  -2  14       33.04       37.94     10.27 o 
   0  -2  14       11.29       15.20     11.35 o 
   1  -2  14        4.06        7.71     11.26 o 
  -3  -1  14       61.69       47.90     10.23 o 
  -2  -1  14        2.63        2.99      9.77 o 
  -1  -1  14        7.90        7.66      6.77 o 
   0  -1  14      120.43      129.75      9.20 o 
   1  -1  14       34.08       36.19      6.47 o 
   2  -1  14       10.65        6.72      6.47 o 
   3  -1  14       20.54       21.32     10.82 o 
  -3   0  14        2.31       -4.57      9.87 o 
  -2   0  14        1.44        2.52      6.47 o 
  -1   0  14       65.99       51.65      7.39 o 
   0   0  14       21.76       15.81      5.95 o 
   1   0  14       11.85       14.65      5.93 o 
   2   0  14       59.77       57.11      7.06 o 
   3   0  14       34.14       43.32     10.85 o 
   4   0  14       47.40       64.12     11.60 o 
  -4   1  14        2.93       -5.32     10.26 o 
  -3   1  14        0.49       -0.94     11.48 o 
  -2   1  14       79.06       75.50      8.01 o 
  -1   1  14        1.16       -1.43      6.20 o 
   0   1  14       56.48       42.32      6.62 o 
   1   1  14       18.86       26.96      6.09 o 
   2   1  14       53.19       64.79      9.36 o 
   3   1  14       32.43       33.20     10.15 o 
   4   1  14      201.47      195.17     15.74 o 
   5   1  14       52.46       48.30     11.77 o 
  -4   2  14      312.60      316.46     20.75 o 
  -3   2  14       49.75       42.99     10.70 o 
  -2   2  14        6.58       13.35      6.60 o 
  -1   2  14       49.57       42.05      7.77 o 
   0   2  14       72.28       63.28      7.46 o 
   1   2  14       25.54       25.74      6.04 o 
   2   2  14       25.63       21.94      6.05 o 
   3   2  14      104.51      111.04     11.55 o 
   4   2  14       23.01       34.57      9.01 o 
   5   2  14        0.95        3.19     10.64 o 
   6   2  14       45.07       53.32     11.73 o 
  -4   3  14       79.95       62.85     12.25 o 
  -3   3  14      107.53       96.62     13.50 o 
  -2   3  14       80.08       75.06      8.17 o 
  -1   3  14        1.54       -5.83      5.95 o 
   0   3  14        0.50       -1.26      9.18 o 
   1   3  14      148.99      162.03      9.42 o 
   2   3  14       13.00       19.23      5.79 o 
   3   3  14        5.63        5.39      8.69 o 
   4   3  14       26.92       26.40      8.33 o 
   5   3  14       23.09       22.85     10.38 o 
   6   3  14        4.47       11.89      7.03 o 
   7   3  14        1.66       -2.07     11.16 o 
  -4   4  14       29.53       37.53      7.89 o 
  -3   4  14       33.06       36.11      6.91 o 
  -2   4  14       81.72       73.64      7.70 o 
  -1   4  14       31.76       36.05      6.38 o 
   0   4  14       16.48       19.51      5.51 o 
   1   4  14       84.12       84.96      7.44 o 
   2   4  14      126.49      125.11      8.76 o 
   3   4  14      365.45      382.19     18.74 o 
   4   4  14       41.59       32.00      9.22 o 
   5   4  14        1.65        1.46      6.63 o 
   6   4  14       97.72       82.90      7.79 o 
   7   4  14       30.52       24.57      8.21 o 
  -5   5  14       48.55       48.03     11.98 o 
  -4   5  14       47.82       47.57      7.66 o 
  -3   5  14       32.33       33.48      7.59 o 
  -2   5  14       15.25       21.07      6.92 o 
  -1   5  14       15.27       11.40      6.61 o 
   0   5  14       89.49       76.89     10.05 o 
   1   5  14      137.21      143.16     15.58 o 
   2   5  14        3.10        9.16      6.23 o 
   3   5  14       50.81       66.43      7.39 o 
   4   5  14       28.97       14.07      6.28 o 
   5   5  14       62.81       70.20      8.16 o 
   6   5  14       43.78       46.57      6.46 o 
   7   5  14        5.04       12.51      7.36 o 
  -4   6  14      134.31      125.63      9.26 o 
  -3   6  14      172.91      180.64      8.74 o 
  -2   6  14       38.79       30.42      4.77 o 
  -1   6  14        3.50        5.68      5.10 o 
   0   6  14        1.98        5.51      5.06 o 
   1   6  14       42.32       45.63      5.56 o 
   2   6  14       93.30       91.29      6.51 o 
   3   6  14       33.18       40.74      6.28 o 
   4   6  14       59.52       57.95      6.56 o 
   5   6  14       47.38       51.54      7.16 o 
   6   6  14      122.42      121.53      8.67 o 
   7   6  14       23.32       33.63     11.71 o 
  -3   7  14       22.36       29.02      6.76 o 
  -2   7  14       22.26       22.93      5.08 o 
  -1   7  14        7.21        7.71      5.50 o 
   0   7  14      155.74      151.79      8.01 o 
   1   7  14      195.92      221.38      8.91 o 
   2   7  14        1.79       -3.79      5.00 o 
   3   7  14        8.96        9.72      5.26 o 
   4   7  14        1.35       -1.99     10.29 o 
   5   7  14      125.88      143.08     13.66 o 
   6   7  14       98.94      101.30     11.68 o 
  -3   8  14       46.06       55.80      8.95 o 
  -2   8  14      129.80      132.05      9.53 o 
  -1   8  14      208.08      203.67      8.85 o 
   0   8  14       88.36       83.83      8.89 o 
   1   8  14       20.02       15.11      7.01 o 
   2   8  14      105.78       98.39      8.78 o 
   3   8  14      109.20      111.42      9.67 o 
   4   8  14       10.89        7.07      9.13 o 
   5   8  14      183.84      211.86     16.79 o 
   0   9  14       37.14       47.33     10.56 o 
   1   9  14       56.85       50.88      8.58 o 
   2   9  14       27.43       25.72      5.80 o 
   3   9  14        6.62       -2.26      8.53 o 
   4   9  14        4.25        0.04      9.30 o 
   2  10  14        4.25       -3.24     11.63 o 
   3  10  14        1.30       -7.90     12.08 o 
  -1   0  15       68.42       56.52     11.11 o 
   0   0  15      129.33      115.34     13.25 o 
   1   0  15       61.08       50.57     11.09 o 
   2   0  15       10.14        0.87      9.91 o 
   3   0  15       13.17       11.18     11.11 o 
  -2   1  15       75.85       73.01     10.76 o 
  -1   1  15       14.53       21.00      6.61 o 
   0   1  15        5.56        3.68      7.04 o 
   1   1  15       37.34       44.20     11.97 o 
   2   1  15       26.43       28.71      7.57 o 
   3   1  15      133.69      143.57     14.20 o 
  -2   2  15       57.89       61.77      7.85 o 
  -1   2  15       12.16        8.32      6.36 o 
   0   2  15       67.21       62.20      8.60 o 
   1   2  15      147.24      167.02     13.66 o 
   2   2  15       12.80        9.60      8.18 o 
   3   2  15       13.75       17.10      9.97 o 
   4   2  15        5.31        8.25      9.16 o 
  -2   3  15       40.73       44.75      7.83 o 
  -1   3  15       81.59       93.07      8.77 o 
   0   3  15      178.08      170.91     27.25 o 
   1   3  15       40.75       44.23      7.75 o 
   2   3  15       10.65        5.96      6.29 o 
   3   3  15       11.58       16.49      8.69 o 
   4   3  15        4.94        9.64      9.13 o 
   5   3  15      157.84      201.50     15.43 o 
  -2   4  15       53.21       46.88     12.23 o 
  -1   4  15       27.65       26.06      7.25 o 
   0   4  15       55.69       51.67      7.40 o 
   1   4  15      128.52      139.51      9.62 o 
   2   4  15       50.16       48.27      7.16 o 
   3   4  15        1.48        7.12      8.83 o 
   4   4  15        0.66        0.02     10.67 o 
   5   4  15      170.13      195.09     11.12 o 
  -2   5  15       78.41       82.06     10.54 o 
  -1   5  15      147.73      146.39     10.24 o 
   0   5  15      185.04      175.65     10.61 o 
   1   5  15       10.81        2.38      6.99 o 
   2   5  15       13.12        7.32      6.52 o 
   3   5  15       80.37       69.53      6.63 o 
   4   5  15      108.50       90.67      8.19 o 
   5   5  15      334.28      366.86     19.53 o 
   6   5  15       63.82       52.04     11.09 o 
  -2   6  15       40.92       54.47     12.55 o 
  -1   6  15        1.06       -4.56      7.38 o 
   0   6  15       24.29       28.20      5.97 o 
   1   6  15       41.03       40.40      5.76 o 
   2   6  15       12.74        8.75      5.58 o 
   3   6  15       46.95       37.27      5.93 o 
   4   6  15        0.44       -1.64      7.05 o 
   5   6  15      229.56      273.63     16.31 o 
  -2   7  15       96.54      123.59     12.36 o 
  -1   7  15       60.53       62.75     10.70 o 
   0   7  15       38.48       37.24      7.23 o 
   1   7  15        4.96        1.11      5.50 o 
   2   7  15       11.37       16.35      5.50 o 
  -1   1  16       49.31       39.52     12.54 o 
   0   1  16       87.91       82.54     12.07 o 
   1   1  16       30.99       14.18     11.75 o 
   2   1  16       26.78       20.90     11.49 o 
  -1   2  16       87.77       67.72     11.94 o 
   0   2  16       35.69       30.02     11.57 o 
   1   2  16        0.69       -6.79     11.88 o 
   0   3  16      101.95       77.35     12.37 o 
   1   3  16       63.73       57.71     10.77 o 
   1   4  16        1.95        0.27     12.52 o 
   2   4  16       11.00       18.49     10.57 o 
   0   5  16       85.51       69.32     12.74 o 
   1   5  16       24.21       19.13     12.15 o 
   2   5  16       12.57       -2.81     11.30 o 
   3   5  16       95.10       91.54     11.66 o 
   0   6  16        8.09       13.87     11.35 o 
   1   6  16        6.82        4.27     12.19 o 
   2   6  16       12.41        0.56     11.07 o 
   3   6  16        7.74        2.45     10.92 o 
                                                 
